# Supplementary material for: Bioinformatic analysis reveals an exosomal miRNA-mRNA network in colorectal cancer
Source: BMC Med Genomics. 2021 Feb 27;14:60. doi: 10.1186/s12920-021-00905-2 (PMC7913431; doi:10.1186/s12920-021-00905-2)
Supplement: Supplementary file 1 — Additional file 1. Table S1. The differential expressed miRNA/mRNA identified by edgeR and limma. [file 12920_2021_905_MOESM1_ESM.xlsx]

## Sheet: DEGs_TCGA
	logFC	AveExpr	t	P.Value	adj.P.Val	B
CDH3	6.40521	11.1302	41.9501	5.30385e-154	1.02433e-149	340.716
KRT80	6.92961	9.77815	38.5583	1.43836e-141	1.38895e-137	312.396
ETV4	5.56342	11.5098	36.6929	1.81302e-134	1.16716e-130	296.204
ESM1	6.12491	7.59997	34.1839	3.08386e-124	1.48897e-120	272.793
FOXQ1	6.24221	10.0684	28.6725	8.32547e-102	3.2158e-98	221.582
KIAA1199	5.49894	11.7653	27.8956	1.81235e-98	5.83364e-95	213.946
BEST4	-6.99468	5.25994	-27.8069	7.85734e-98	2.16784e-94	212.488
CLDN1	4.91032	11.4072	27.3541	3.99014e-96	9.63269e-93	208.585
LOC92659	3.01673	7.48477	26.4074	5.33153e-92	1.14409e-88	199.143
CA7	-7.79923	5.19972	-26.4718	2.33871e-91	4.51675e-88	197.677
C6orf223	5.37984	9.55855	26.0905	1.3076e-90	2.29579e-87	195.962
JUB	3.05022	9.67887	25.7987	2.50694e-89	4.03472e-86	193.026
CLEC3B	-4.29236	7.83167	-25.7496	4.12289e-89	6.12503e-86	192.532
GRIN2D	5.03165	9.6848	25.3731	1.88456e-87	2.59975e-84	188.732
PDX1	4.87792	8.77168	25.3416	2.59616e-87	3.34264e-84	188.413
WNT2	5.7653	7.60743	25.3261	4.89352e-87	5.90678e-84	187.765
MTHFD1L	2.48724	10.7145	25.0325	6.0504e-86	6.87361e-83	185.283
UGP2	-1.93622	12.3303	-24.0113	2.0917e-81	2.24428e-78	174.891
PRSS22	4.53331	8.81001	23.9553	3.7195e-81	3.78078e-78	174.318
SLC25A34	-4.36309	5.49584	-23.8117	1.86492e-80	1.80086e-77	172.716
LRP8	3.3958	9.04451	23.7809	2.23195e-80	2.05265e-77	172.537
TRIB3	3.61651	11.1525	23.6899	5.68898e-80	4.99415e-77	171.606
NFE2L3	2.7678	12.2856	23.6607	7.68291e-80	6.4513e-77	171.307
SPTBN2	3.32165	10.2198	23.3789	1.39941e-78	1.12612e-75	168.421
LRRC8E	2.85864	8.88718	23.2746	4.1029e-78	3.16957e-75	167.351
SLCO4A1	3.35483	10.8964	23.1421	1.61e-77	1.19592e-74	165.991
SPATA12	3.21695	4.93284	22.9626	1.16476e-76	8.33147e-74	164.02
MDFI	3.57767	8.55485	22.8766	2.49623e-76	1.72178e-73	163.265
EPHX4	4.76987	7.42437	22.7785	6.87875e-76	4.58101e-73	162.257
SULT1A2	-4.30689	5.91739	-22.6844	1.82006e-75	1.17169e-72	161.289
TEAD4	2.3227	9.89692	22.3837	4.08584e-74	2.54548e-71	158.195
FAM151A	-4.46269	3.20986	-22.6081	5.91096e-73	3.56745e-70	155.561
PVT1	2.76681	7.84667	21.9251	4.729e-72	2.76761e-69	153.469
OTOP2	-9.08532	4.31924	-27.4675	7.38281e-72	4.19366e-69	153.118
CPNE7	5.39931	8.51268	21.7828	2.06844e-71	1.14136e-68	152.001
C2orf88	-4.17874	8.41929	-21.5787	1.71758e-70	9.21436e-68	149.895
GUCA2B	-8.46787	4.56471	-22.6057	6.8132e-70	3.5371e-67	148.583
GLP2R	-4.93755	2.9329	-22.2784	6.95955e-70	3.5371e-67	148.548
OSBPL3	2.02055	10.7299	21.3942	1.16539e-69	5.77106e-67	147.991
RXRG	-4.50893	2.31812	-22.7603	4.62775e-69	2.20608e-66	146.694
ABCG2	-5.23201	6.52098	-21.2702	4.68333e-69	2.20608e-66	146.608
FIGF	-4.91145	2.74258	-21.5913	1.88501e-68	8.66788e-66	145.249
PLEKHN1	3.91411	6.51298	21.0765	3.1538e-68	1.4165e-65	144.71
C17orf96	3.50305	8.71824	21.047	4.28511e-68	1.88087e-65	144.405
SLC7A5	3.03106	12.576	20.758	8.62213e-67	3.70043e-64	141.419
CA2	-5.90741	10.4102	-20.7037	1.51497e-66	6.36055e-64	140.858
PRKG2	-4.43746	4.27617	-20.7655	1.94463e-66	7.90761e-64	140.616
TNFRSF12A	2.65013	10.8813	20.6787	1.96534e-66	7.90761e-64	140.599
GTF2IRD1	2.23278	11.307	20.6208	3.58474e-66	1.4129e-63	140.002
CBX2	3.67022	8.82953	20.4197	2.89365e-65	1.1177e-62	137.924
ZNF575	-2.1446	6.84533	-20.374	4.65254e-65	1.76185e-62	137.452
CDKN2BAS	-6.81629	4.39265	-20.548	5.99591e-65	2.2269e-62	137.213
CLDN23	-3.21436	9.31379	-20.3059	9.43807e-65	3.4392e-62	136.748
GRIK1	-3.27561	1.39369	-22.3555	1.33176e-64	4.76301e-62	136.52
GCNT2	-4.28119	6.08204	-20.1889	3.18022e-64	1.11672e-61	135.54
PKIB	-4.69064	8.18537	-20.128	5.98696e-64	2.06475e-61	134.91
PRR7	2.7878	7.38242	20.1025	7.80564e-64	2.64474e-61	134.646
KIAA1549	2.48502	10.073	20.1003	7.9802e-64	2.65727e-61	134.624
GLTP	-1.49739	10.8753	-20.0037	2.1757e-63	7.12191e-61	133.627
INHBA	5.12495	7.75672	20.0001	2.25781e-63	7.26752e-61	133.59
ANLN	2.30894	11.1482	19.9172	5.34088e-63	1.69096e-60	132.733
ENC1	2.06899	12.6758	19.8875	7.27282e-63	2.26548e-60	132.426
PLCD1	-2.28067	9.55993	-19.8248	1.39362e-62	4.21804e-60	131.779
FUT1	2.63477	8.0421	19.8245	1.39779e-62	4.21804e-60	131.776
DDN	4.44504	6.31541	19.8226	1.55477e-62	4.61957e-60	131.671
SALL4	4.86065	6.09866	19.7723	2.61931e-62	7.66464e-60	131.152
ENPP6	-4.03691	3.09395	-19.8643	3.8515e-62	1.11021e-59	130.779
ACADS	-2.3715	11	-19.6827	6.08825e-62	1.72915e-59	130.313
FAM135B	-4.94282	2.57233	-21.1971	7.93299e-62	2.18871e-59	130.151
GYLTL1B	4.35847	9.6639	19.6645	7.35134e-62	2.05763e-59	130.125
SPIB	-5.73523	5.69714	-19.6003	1.84403e-61	5.01603e-59	129.212
PCSK2	-5.68349	2.98274	-21.3516	3.47172e-61	9.18485e-59	128.7
ACAN	4.04956	8.13521	19.5155	3.45043e-61	9.18485e-59	128.587
TRIP13	2.27806	9.87846	19.5021	3.96454e-61	1.03469e-58	128.449
KCNIP4	-2.38026	5.31085	-19.4914	4.43016e-61	1.13689e-58	128.338
MMP7	7.26279	9.40583	19.5308	4.47386e-61	1.13689e-58	128.329
CBX8	1.77802	8.96006	19.4373	7.76155e-61	1.94674e-58	127.78
TTC26	2.10591	7.55812	19.4334	8.0787e-61	2.00031e-58	127.741
ASPA	-4.47573	2.78987	-19.7886	8.80142e-61	2.15167e-58	127.684
SCGN	-6.18185	4.09029	-20.054	1.01109e-60	2.44091e-58	127.567
VSTM2A	-5.41429	3.0911	-21.8194	1.18574e-60	2.82719e-58	127.508
DAO	-5.27083	2.33157	-22.0955	1.40274e-60	3.30379e-58	127.352
SLC6A6	3.0133	11.9744	19.3603	1.72498e-60	4.0138e-58	126.986
SMPDL3A	-2.75829	9.69994	-19.3144	2.77385e-60	6.37754e-58	126.514
LGI1	-4.73214	2.61484	-22.7612	6.49319e-60	1.47533e-57	125.857
HIGD1A	-1.77939	12.3591	-19.221	7.30481e-60	1.64044e-57	125.55
USP2	-4.23034	6.48485	-19.2166	7.64363e-60	1.6968e-57	125.505
COL11A1	6.75032	8.8866	19.2013	1.05035e-59	2.30516e-57	125.191
NEBL	2.35347	11.7612	19.1665	1.28534e-59	2.78919e-57	124.988
GUCA2A	-6.9616	8.06464	-19.2037	1.41435e-59	3.03504e-57	124.897
GRHL3	4.72067	6.41453	19.1474	1.83395e-59	3.89221e-57	124.636
DHRS11	-2.74269	10.3149	-19.0782	3.20548e-59	6.72906e-57	124.079
PLP1	-6.59265	4.27635	-19.5759	4.69078e-59	9.74118e-57	123.745
TEX11	-4.28187	2.89934	-19.353	9.45952e-59	1.94353e-56	123.035
P2RX2	-3.80465	1.72911	-20.994	5.96229e-58	1.19948e-55	121.325
PPAT	1.74665	10.0796	18.8042	5.46434e-58	1.11087e-55	121.258
RERGL	-5.30628	2.9861	-20.5131	1.51226e-57	3.01095e-55	120.381
GABRD	2.92996	5.19342	18.7101	1.55718e-57	3.06876e-55	120.218
SLC39A10	1.86142	10.3837	18.6911	1.75998e-57	3.43339e-55	120.095
LYVE1	-4.89307	6.46862	-18.6693	2.2043e-57	4.25717e-55	119.871
TAT	-3.94603	1.95706	-19.3087	3.83065e-57	7.32488e-55	119.381
S100A11	1.85431	13.8735	18.5969	4.65604e-57	8.81589e-55	119.127
PHLPP2	-2.33326	9.84818	-18.5933	4.83414e-57	9.06425e-55	119.09
SPPL2A	-1.72549	10.535	-18.5919	4.90615e-57	9.11082e-55	119.075
VWA2	4.10954	9.20536	18.5885	5.08167e-57	9.34688e-55	119.04
TMEM206	1.61096	8.73552	18.5306	9.23919e-57	1.68336e-54	118.445
CGREF1	3.56543	9.63244	18.4981	1.29168e-56	2.33142e-54	118.112
FUCA1	-1.78519	11.9066	-18.4954	1.32911e-56	2.37676e-54	118.084
SH2D7	-4.45552	2.94398	-18.7968	1.88073e-56	3.33235e-54	117.769
SST	-6.06944	3.86193	-19.4463	2.1792e-56	3.79162e-54	117.678
ETFDH	-1.82369	9.72953	-18.4491	2.14233e-56	3.76135e-54	117.609
CBFB	1.40223	11.3826	18.4326	2.53977e-56	4.37952e-54	117.439
FAM180B	-3.90606	1.69891	-21.1142	6.90843e-56	1.17037e-53	116.638
SIM2	3.88939	8.35964	18.3473	6.12523e-56	1.04687e-53	116.564
MT1M	-5.85177	6.03197	-18.3364	1.2101e-55	2.03223e-53	115.892
SOX9	2.05856	13.2133	18.2796	1.23111e-55	2.04969e-53	115.869
GFRA2	-4.45155	4.39096	-18.3312	1.27521e-55	2.10496e-53	115.84
KIAA1257	3.41672	6.88829	18.2584	1.53246e-55	2.50817e-53	115.652
TMEM72	-5.09616	3.46167	-18.8389	2.87173e-55	4.66066e-53	115.087
PYCR1	1.81191	12.4083	18.0614	1.16673e-54	1.87775e-52	113.632
PPM1H	2.23219	10.6893	18.0498	1.31473e-54	2.09164e-52	113.514
DNAJC2	1.52246	11.0255	18.0493	1.32129e-54	2.09164e-52	113.509
AQP8	-9.03173	6.43486	-18.2321	1.51992e-54	2.38653e-52	113.389
MACC1	2.51776	11.3215	18.0208	1.77182e-54	2.7596e-52	113.217
MUSK	-3.9488	2.28056	-19.552	2.62812e-54	4.06055e-52	112.96
ULBP1	3.53253	4.68522	17.9793	3.31783e-54	5.0855e-52	112.597
RSPO2	-5.0362	3.89162	-18.2783	4.27456e-54	6.50036e-52	112.375
RETSAT	-1.78073	12.3708	-17.9189	5.05846e-54	7.63235e-52	112.173
C1orf170	3.15679	5.34184	17.9165	5.18521e-54	7.76294e-52	112.149
XRCC2	2.29809	7.61223	17.8988	6.21852e-54	9.23833e-52	111.968
S100A2	4.02891	7.30611	17.8945	6.50227e-54	9.58613e-52	111.924
NOP58	1.48405	12.0294	17.8824	7.35898e-54	1.0767e-51	111.801
SGCG	-3.74216	1.82182	-19.9203	8.78892e-54	1.25734e-51	111.794
ELANE	-3.32109	1.68177	-19.8704	9.3117e-54	1.32233e-51	111.734
PDCD4	-1.82338	12.3286	-17.873	8.10406e-54	1.1768e-51	111.705
SLC17A7	-3.45685	3.31071	-17.9854	8.73966e-54	1.25734e-51	111.642
NKD2	4.04508	8.67944	17.8321	1.23437e-53	1.74011e-51	111.286
MT1F	-3.41754	8.09565	-17.8129	1.50361e-53	2.10429e-51	111.09
TP53INP2	-2.56719	10.9859	-17.7893	1.91643e-53	2.66274e-51	110.849
MIER3	-1.73339	10.7754	-17.7869	1.9637e-53	2.70892e-51	110.824
PAQR4	1.84912	11.0787	17.7725	2.27677e-53	3.11852e-51	110.677
MAMDC2	-5.99551	4.81199	-17.8629	3.22789e-53	4.39015e-51	110.343
PUS7	1.80856	10.3817	17.7352	3.34145e-53	4.51283e-51	110.296
FAM107A	-3.72767	6.85432	-17.7329	3.42011e-53	4.58698e-51	110.272
PPAP2A	-2.0121	10.3649	-17.7087	4.38629e-53	5.84223e-51	110.025
RHPN1	2.93173	9.04672	17.7074	4.44424e-53	5.87887e-51	110.012
C1orf135	2.29681	7.58307	17.6903	5.29645e-53	6.95852e-51	109.837
SLC30A10	-6.05917	3.92494	-18.7228	8.74064e-53	1.14059e-50	109.443
PEX26	-1.82978	10.3824	-17.6352	9.32703e-53	1.20895e-50	109.275
BMP3	-6.48784	5.55564	-17.8217	9.85424e-53	1.26877e-50	109.24
MAL	-4.38533	3.76058	-17.7559	1.01607e-52	1.29956e-50	109.203
CCNO	3.0597	7.74936	17.6021	1.30921e-52	1.66347e-50	108.937
ADH1A	-4.35145	2.83021	-18.8036	1.57767e-52	1.99147e-50	108.868
AMPD1	-4.80087	3.22875	-18.2975	2.55572e-52	3.2051e-50	108.349
TMEM132A	2.36269	10.3021	17.5347	2.61515e-52	3.25848e-50	108.249
ABCB11	-4.46448	2.65639	-18.5066	3.37216e-52	4.14818e-50	108.095
SCARA5	-6.2269	6.32068	-17.5729	3.12111e-52	3.86398e-50	108.079
BYSL	1.53737	10.3268	17.5026	3.63438e-52	4.44245e-50	107.922
MYOT	-4.3415	2.79412	-18.5691	4.73438e-52	5.6792e-50	107.766
DKC1	1.60897	12.6359	17.4813	4.51927e-52	5.48935e-50	107.705
NOP2	1.56158	11.386	17.4799	4.58315e-52	5.53215e-50	107.691
C19orf28	1.49978	11.2887	17.4692	5.1168e-52	6.10004e-50	107.582
ECT2	1.89622	11.7959	17.4334	7.37874e-52	8.74267e-50	107.218
PYY	-8.11158	4.88015	-18.7237	1.06689e-51	1.24878e-49	106.979
TMEM100	-4.41072	4.90417	-17.4514	1.00712e-51	1.18601e-49	106.914
IL6R	-3.12656	8.17125	-17.3899	1.1525e-51	1.34086e-49	106.774
SLC22A5	-1.78413	9.77837	-17.3771	1.31337e-51	1.51887e-49	106.644
KIF14	2.21767	8.82427	17.3732	1.36798e-51	1.5726e-49	106.604
SLC17A8	-4.62744	2.3236	-20.0714	1.71585e-51	1.92664e-49	106.602
HPSE2	-3.95082	2.70377	-17.9117	1.492e-51	1.695e-49	106.575
C20orf20	1.63659	10.5934	17.3686	1.43311e-51	1.63774e-49	106.557
C7orf68	2.26917	10.0305	17.3603	1.55973e-51	1.76158e-49	106.473
SMOX	2.19611	9.68621	17.346	1.80585e-51	2.01598e-49	106.327
CDC25B	2.139	12.4156	17.3206	2.34234e-51	2.59987e-49	106.069
ABCA8	-6.30436	5.18751	-17.4926	2.99499e-51	3.30527e-49	105.846
TPX2	2.08574	12.374	17.2901	3.19973e-51	3.51116e-49	105.758
CD177	-7.56268	7.21095	-17.2958	3.40212e-51	3.71216e-49	105.699
CDKN2B	-3.25662	9.48646	-17.2761	3.69378e-51	4.00775e-49	105.616
PMP2	-4.17919	2.25365	-18.859	4.8216e-51	5.20221e-49	105.505
TMIGD1	-8.18807	5.15635	-18.4249	8.31771e-51	8.87513e-49	104.932
CITED2	-1.8361	10.2096	-17.2076	7.44275e-51	7.98566e-49	104.919
STRA6	5.39368	7.14196	17.1961	9.40613e-51	9.98135e-49	104.689
CTNND2	-3.97667	2.67321	-17.8927	1.04771e-50	1.10571e-48	104.656
SULT2B1	3.3863	9.23964	17.1444	1.41823e-50	1.4886e-48	104.278
LIFR	-3.74514	6.90262	-17.1219	1.78589e-50	1.86438e-48	104.048
OTX1	4.93983	5.11614	17.2571	1.84439e-50	1.91509e-48	104.043
APPL2	-1.6458	11.3786	-17.109	2.03753e-50	2.10432e-48	103.917
CEP72	2.13023	8.33629	17.0737	2.92125e-50	3.00097e-48	103.559
RRP12	1.58065	11.3169	17.0693	3.05346e-50	3.12018e-48	103.515
APLN	3.21412	8.05064	17.0674	3.11328e-50	3.16457e-48	103.496
HMGCLL1	-2.95001	2.11417	-17.6024	3.52302e-50	3.56231e-48	103.433
PI16	-6.05079	4.51152	-17.1855	4.01475e-50	4.03838e-48	103.259
MET	1.86498	12.6748	17.0299	4.5649e-50	4.56791e-48	103.115
SKA3	2.19266	9.87672	17.0294	4.58849e-50	4.56791e-48	103.11
RNF152	-3.13469	5.07612	-17.0431	4.73975e-50	4.69429e-48	103.08
SLC26A2	-4.65771	11.7891	-17.0063	5.81036e-50	5.72528e-48	102.875
SLC4A4	-6.25724	8.01162	-17.0161	5.89189e-50	5.77615e-48	102.863
KLHL35	3.22639	6.39957	17.0019	6.07459e-50	5.92518e-48	102.831
FEV	-4.69861	2.71237	-18.4944	7.18343e-50	6.868e-48	102.816
WDR75	1.24558	10.9927	16.994	6.58186e-50	6.38771e-48	102.751
PKHD1L1	-4.25665	3.26669	-17.3802	7.08627e-50	6.84286e-48	102.723
KLF4	-2.80299	11.6015	-16.9861	7.13611e-50	6.8567e-48	102.671
TFAP4	1.51687	10.0947	16.9373	1.17298e-49	1.11595e-47	102.176
METTL7A	-2.62584	10.9182	-16.9061	1.61226e-49	1.52636e-47	101.86
SEC14L2	2.36914	8.28173	16.9025	1.67369e-49	1.57678e-47	101.823
CADM3	-5.94231	5.19843	-17.0372	1.7612e-49	1.65117e-47	101.789
GNG3	-3.02741	3.22816	-16.9338	1.80794e-49	1.6868e-47	101.751
ORC6L	2.10928	9.09683	16.8699	2.3326e-49	2.16585e-47	101.493
TRIM29	4.03473	10.8521	16.8639	2.4788e-49	2.29058e-47	101.432
SLC25A23	-1.6255	11.9769	-16.8582	2.62656e-49	2.41556e-47	101.375
ALPI	-5.42781	5.57658	-16.8787	3.34391e-49	3.06071e-47	101.14
CA1	-9.81772	6.64018	-17.403	4.76007e-49	4.33638e-47	100.853
ANKRD13B	2.33638	8.93131	16.7956	4.96904e-49	4.5055e-47	100.741
TMEFF2	-3.78134	2.00411	-19.2844	6.71142e-49	6.02873e-47	100.674
PLAC9	-4.14107	4.78242	-16.8121	5.53494e-49	4.99516e-47	100.637
TGFBI	2.94308	14.6635	16.7594	7.18007e-49	6.41985e-47	100.375
NAAA	-2.15419	10.2877	-16.7265	1.00321e-48	8.92855e-47	100.042
GBA3	-5.56411	4.29483	-16.9221	1.02789e-48	9.10628e-47	100.042
MMP11	3.8524	11.7391	16.7131	1.14892e-48	1.0132e-46	99.9072
CCL23	-4.21383	2.88786	-17.256	1.34735e-48	1.17744e-46	99.8141
SNORD1C	2.34233	5.69092	16.7104	1.31544e-48	1.15477e-46	99.7762
MOBP	-3.09814	1.88786	-17.1383	1.38841e-48	1.20786e-46	99.7731
CST1	7.08522	8.6557	16.7752	1.41362e-48	1.22427e-46	99.7306
ATP11A	2.12635	11.6007	16.6913	1.43388e-48	1.23627e-46	99.6869
METTL1	1.44222	9.76259	16.6847	1.53405e-48	1.31676e-46	99.6198
CNGB1	-3.15359	1.6677	-17.9979	1.79612e-48	1.52862e-46	99.606
CFD	-3.91426	8.8192	-16.6691	1.7967e-48	1.52862e-46	99.4626
PRIMA1	-5.62174	4.54135	-16.8473	2.01846e-48	1.70976e-46	99.37
ENDOD1	-1.65626	11.2567	-16.6434	2.33332e-48	1.96783e-46	99.2027
NRXN1	-5.30444	3.66738	-17.2923	2.79761e-48	2.33897e-46	99.1
AHCYL2	-2.83359	11.8582	-16.6284	2.71658e-48	2.2811e-46	99.0515
CMTM5	-3.89385	1.87598	-19.0435	3.73656e-48	3.09717e-46	98.968
CNTD2	4.11785	5.89089	16.6126	3.18943e-48	2.65507e-46	98.8919
HJURP	1.84493	9.94856	16.5608	5.39286e-48	4.45095e-46	98.3696
KAT2A	1.54872	11.7558	16.5486	6.10855e-48	5.02019e-46	98.2457
RAD54B	2.10502	8.31422	16.5231	7.90704e-48	6.47071e-46	97.9891
CNTN2	-4.42816	2.96581	-16.955	1.2197e-47	9.93924e-46	97.6158
SOX4	1.81306	12.5409	16.4747	1.29172e-47	1.04819e-45	97.501
C10orf2	1.59808	10.2822	16.4582	1.52575e-47	1.23292e-45	97.3354
ETHE1	-1.86281	12.3154	-16.4501	1.65768e-47	1.33395e-45	97.253
FAM89A	1.77993	8.58659	16.4183	2.28652e-47	1.83234e-45	96.9332
PDK4	-3.28153	9.66438	-16.3985	2.79462e-47	2.23027e-45	96.7336
TDP2	-1.8331	12.0513	-16.3957	2.87297e-47	2.28336e-45	96.7061
CCND1	1.70149	13.2006	16.3865	3.15374e-47	2.49623e-45	96.6134
GNG7	-3.0471	6.6429	-16.3819	3.30432e-47	2.60475e-45	96.567
ADHFE1	-3.65148	3.74547	-16.4115	3.5199e-47	2.76341e-45	96.5088
FJX1	2.60818	7.05819	16.3673	3.83194e-47	2.9962e-45	96.4197
TMEM220	-3.29017	6.49859	-16.365	3.91973e-47	3.05249e-45	96.3972
AGPAT9	-2.80759	8.22015	-16.3531	4.42364e-47	3.43107e-45	96.2769
RDH5	-2.51972	7.73941	-16.3458	4.76381e-47	3.68014e-45	96.2033
TROAP	2.04862	9.77633	16.3073	7.02904e-47	5.40844e-45	95.8165
UBE2C	2.13093	11.5208	16.2992	7.62484e-47	5.84359e-45	95.7356
HTR1D	4.32681	7.41425	16.298	8.11996e-47	6.19845e-45	95.6736
C16orf89	-4.98573	4.21526	-16.3604	8.96556e-47	6.817e-45	95.5846
TMEM37	-3.14834	9.03804	-16.2773	9.51973e-47	7.20998e-45	95.5149
C4orf34	-1.87647	10.0043	-16.2759	9.65352e-47	7.28275e-45	95.501
UGT1A8	-5.08615	6.10235	-16.4371	1.13927e-46	8.56139e-45	95.3593
BAI3	-3.88447	2.68219	-16.7501	1.28593e-46	9.58884e-45	95.2788
NAP1L2	-4.10109	3.94655	-16.3446	1.23249e-46	9.22598e-45	95.2702
TOMM34	1.84408	11.8921	16.2439	1.33329e-46	9.90381e-45	95.1799
GRAMD3	-1.47973	9.88493	-16.2298	1.53865e-46	1.13837e-44	95.0374
C14orf176	-2.97176	7.71047	-16.2293	1.54494e-46	1.13837e-44	95.0334
GPT	-4.12251	7.91503	-16.229	1.55021e-46	1.13837e-44	95.03
STMN4	-3.73965	2.05672	-17.805	1.92088e-46	1.40522e-44	94.9952
C2orf70	3.7644	5.81819	16.2151	2.07131e-46	1.50956e-44	94.7489
IQGAP3	2.08924	11.2078	16.1992	2.09547e-46	1.52142e-44	94.7303
ANPEP	-4.73898	10.8947	-16.1962	2.15792e-46	1.5609e-44	94.7011
SLC7A11	2.61254	9.62388	16.1922	2.24719e-46	1.6194e-44	94.6608
SCN9A	-4.34361	5.69914	-16.1775	2.60797e-46	1.87241e-44	94.5128
HPGDS	-3.81641	4.44542	-16.2143	3.12823e-46	2.23761e-44	94.3392
ST6GALNAC6	-2.74458	10.6563	-16.1404	3.78986e-46	2.70087e-44	94.1411
SFRP1	-5.76154	5.99919	-16.171	4.14243e-46	2.94128e-44	94.058
KIAA1737	-1.23321	10.5113	-16.1259	4.38646e-46	3.10314e-44	93.9958
NR3C2	-3.03856	9.69993	-16.1213	4.59578e-46	3.23935e-44	93.9494
C2CD4A	3.98388	8.77709	16.1111	5.09441e-46	3.57776e-44	93.847
DSCC1	1.95499	9.09087	16.1096	5.17144e-46	3.6187e-44	93.8321
DDX31	1.26749	9.55338	16.0995	5.72825e-46	3.99385e-44	93.7304
SLC6A19	-6.81364	4.28788	-16.5016	6.1149e-46	4.20274e-44	93.7183
GLS2	3.02701	7.405	16.098	5.81143e-46	4.03391e-44	93.7161
CD160	-2.57689	3.95635	-16.1026	5.82748e-46	4.03391e-44	93.714
MPZ	-3.1317	5.41939	-16.0943	6.03547e-46	4.16297e-44	93.6785
PRDX6	-1.30527	13.1272	-16.0744	7.37192e-46	5.04872e-44	93.4796
DMRTA1	-4.07816	2.82108	-16.4971	7.81204e-46	5.26603e-44	93.4774
NUF2	1.92365	9.36332	16.074	7.40189e-46	5.05133e-44	93.4755
FABP6	5.69471	7.18251	16.1797	7.82557e-46	5.26603e-44	93.4555
C7orf40	1.75341	9.92542	16.0718	7.57072e-46	5.14836e-44	93.4531
TAF1D	1.39795	10.8264	16.0711	7.6204e-46	5.16396e-44	93.4466
WDR43	1.34246	11.6058	16.0644	8.15469e-46	5.46846e-44	93.3792
ENTPD5	-2.54351	9.82409	-16.0574	8.75147e-46	5.84834e-44	93.309
KCTD4	-3.31888	2.04758	-16.7058	1.02766e-45	6.79701e-44	93.2335
C2orf40	-4.93035	3.45124	-16.4905	1.01904e-45	6.76315e-44	93.2158
FGFBP2	-3.42943	2.72811	-16.1757	1.00801e-45	6.71301e-44	93.1862
NCRNA00092	-2.98445	2.67623	-16.1578	1.41263e-45	9.27963e-44	92.8529
ZMYND19	1.39351	9.98405	16.0108	1.39955e-45	9.22511e-44	92.8422
CDC14A	-1.85051	8.21199	-16.0069	1.5266e-45	9.9943e-44	92.7564
ANGPTL7	-4.78582	2.92718	-17.0716	2.17282e-45	1.41292e-43	92.5398
RILP	-1.80207	8.63618	-15.9795	1.916e-45	1.25012e-43	92.5299
PIRT	-4.68418	3.56848	-16.2767	2.24363e-45	1.45406e-43	92.4146
RUVBL1	1.37634	11.4693	15.9632	2.2587e-45	1.45894e-43	92.3663
CBX4	1.57587	10.5407	15.9473	2.65042e-45	1.70625e-43	92.2073
EGFL6	3.77275	6.31645	15.9425	2.91651e-45	1.87131e-43	92.1156
RBM28	1.43165	10.0963	15.9315	3.1058e-45	1.98617e-43	92.0496
MT1H	-5.03317	5.7999	-15.9474	3.35555e-45	2.1388e-43	91.976
TNXB	-4.26537	8.81447	-15.9233	3.37253e-45	2.14256e-43	91.9677
C5orf34	1.82965	7.07682	15.911	3.81537e-45	2.41594e-43	91.845
SCN11A	-3.60599	2.85278	-16.1686	4.15195e-45	2.59504e-43	91.7969
ZSWIM4	1.63468	9.41383	15.905	4.05448e-45	2.55896e-43	91.7846
NAALADL1	-3.17641	7.04729	-15.9045	4.07368e-45	2.5627e-43	91.7799
SLC25A20	-1.59629	9.80338	-15.9037	4.10932e-45	2.57673e-43	91.7713
DUSP14	1.67047	8.9803	15.8864	4.8891e-45	3.04591e-43	91.5985
FAM82A1	-1.94945	7.76272	-15.8853	4.94107e-45	3.06839e-43	91.588
KIAA2022	-4.04629	3.20787	-16.1452	5.20164e-45	3.20956e-43	91.5728
CLDN2	6.0739	10.8626	15.8812	5.14844e-45	3.18692e-43	91.5471
UGDH	-1.73435	11.6363	-15.8728	5.60427e-45	3.44698e-43	91.4628
MTBP	2.0185	8.04531	15.8636	6.14642e-45	3.76844e-43	91.371
CNNM2	-1.60689	8.97459	-15.8419	7.64011e-45	4.66941e-43	91.1547
DPP6	-4.91858	3.22568	-16.2245	9.44281e-45	5.75297e-43	90.9984
MUSTN1	-3.00964	4.80116	-15.8281	9.62513e-45	5.8456e-43	90.9263
DPEP1	5.95952	11.3381	15.8151	1.0002e-44	6.05546e-43	90.8869
FAM40B	2.63311	7.57912	15.8146	1.00539e-44	6.06783e-43	90.8817
FXYD1	-4.60871	4.4649	-15.9351	1.32184e-44	7.95288e-43	90.6302
UHRF1	2.0178	9.8092	15.7847	1.35697e-44	8.13889e-43	90.5836
CBX3	1.34514	13.3207	15.7786	1.44262e-44	8.62581e-43	90.5227
SLC22A18AS	-2.5762	7.99753	-15.7762	1.47798e-44	8.80993e-43	90.4986
MXI1	-1.52217	10.8665	-15.7744	1.50355e-44	8.93478e-43	90.4816
HSD17B2	-4.22172	8.69606	-15.7575	1.78244e-44	1.05596e-42	90.3124
MKI67IP	1.19607	11.2204	15.7526	1.87182e-44	1.10552e-42	90.2638
P2RY14	-2.97801	6.3596	-15.7166	2.68408e-44	1.58041e-42	89.9054
CRHBP	-2.85031	2.0287	-16.0527	4.17128e-44	2.44121e-42	89.5195
C11orf82	2.02909	8.50977	15.6776	3.96615e-44	2.32822e-42	89.5172
ARNTL2	2.29225	8.09387	15.6684	4.35008e-44	2.53786e-42	89.4254
UTP14A	1.56489	10.9341	15.6681	4.36271e-44	2.53786e-42	89.4225
TIMP1	1.94505	13.2767	15.6612	4.67412e-44	2.71085e-42	89.354
CHGA	-7.66376	6.70696	-15.8132	4.81775e-44	2.78578e-42	89.3458
BCHE	-4.85945	4.59496	-15.7188	5.01022e-44	2.88843e-42	89.2941
GNA11	-1.72441	10.8456	-15.6533	5.05978e-44	2.90832e-42	89.2751
LOC284276	-2.3888	1.57583	-16.2262	5.84e-44	3.33692e-42	89.2121
SLC2A13	-1.75857	9.20957	-15.6408	5.73584e-44	3.28713e-42	89.1505
PLEKHA9	1.51353	7.15185	15.6385	5.86808e-44	3.34307e-42	89.1278
QSOX2	1.41556	10.4232	15.6377	5.91655e-44	3.36077e-42	89.1196
FAM176A	3.62789	7.59039	15.6344	6.11629e-44	3.46405e-42	89.0866
SCD	2.63273	14.0781	15.634	6.13713e-44	3.46568e-42	89.0832
ATG9B	3.52064	6.69438	15.6203	7.03887e-44	3.96332e-42	88.9469
EIF4E3	-2.06379	9.77044	-15.6151	7.4135e-44	4.16212e-42	88.8954
C9orf140	2.03502	11.6947	15.6111	7.72095e-44	4.32216e-42	88.855
GSTM5	-3.55621	5.29917	-15.6019	9.24021e-44	5.15769e-42	88.6777
ATP1A2	-5.74985	5.02079	-15.6639	9.47749e-44	5.27489e-42	88.6618
GTPBP4	1.27278	11.5325	15.582	1.03257e-43	5.72577e-42	88.566
CSE1L	1.59579	12.8463	15.5818	1.03469e-43	5.72577e-42	88.564
CLCA4	-8.82014	7.15788	-15.6789	1.14293e-43	6.28872e-42	88.4804
PDCD2L	1.47469	9.06771	15.572	1.14095e-43	6.28872e-42	88.4668
HSD11B2	-2.58582	12.2329	-15.5703	1.16092e-43	6.36956e-42	88.4495
ADH1B	-6.69206	6.83058	-15.651	1.18338e-43	6.45612e-42	88.4424
THUMPD2	1.11739	8.83254	15.5694	1.17148e-43	6.4093e-42	88.4405
TEX10	1.22112	10.2941	15.567	1.19961e-43	6.52622e-42	88.4169
KIF18B	1.92365	9.65645	15.5653	1.2195e-43	6.61577e-42	88.4006
CNTFR	-5.82932	4.04865	-15.7843	1.33174e-43	7.20448e-42	88.3455
LYAR	1.57047	10.3683	15.5544	1.36015e-43	7.33761e-42	88.2921
RIPK2	1.48901	10.0251	15.5457	1.48395e-43	7.98314e-42	88.2055
CA4	-8.0268	6.79224	-15.7512	1.56032e-43	8.31174e-42	88.1856
TEF	-1.70967	9.72612	-15.5414	1.54926e-43	8.31137e-42	88.1626
GPR44	-3.24069	5.54286	-15.5411	1.55385e-43	8.31174e-42	88.1597
CCDC69	-2.6958	9.67957	-15.5405	1.56224e-43	8.31174e-42	88.1543
PHLDA1	2.51342	12.3003	15.5334	1.67826e-43	8.90443e-42	88.0831
PRPH	-5.09016	4.60066	-15.6032	1.89403e-43	1.00218e-41	87.9748
BRIX1	1.33456	10.8798	15.5097	2.12642e-43	1.12206e-41	87.8478
PDE6A	-4.74924	4.24462	-15.56	2.19692e-43	1.15611e-41	87.8232
DIAPH3	1.89611	9.39309	15.503	2.27192e-43	1.19233e-41	87.782
CNR1	-4.63733	4.16854	-15.6027	2.53206e-43	1.32167e-41	87.6903
CLEC9A	-3.14462	2.36464	-15.9692	2.67603e-43	1.38558e-41	87.6868
C3orf26	1.55331	9.97011	15.4922	2.53194e-43	1.32167e-41	87.6743
BRCA2	2.0739	8.8138	15.4916	2.54565e-43	1.32518e-41	87.6689
COL7A1	3.78432	9.2971	15.4905	2.57594e-43	1.33734e-41	87.6572
MS4A12	-7.97351	6.48492	-15.7262	3.04531e-43	1.56837e-41	87.527
GNL3	1.2891	12.2452	15.4759	2.97724e-43	1.53742e-41	87.5133
ZG16	-8.72163	7.69029	-15.5688	3.20782e-43	1.64767e-41	87.4537
SCN7A	-5.64807	4.26778	-15.7944	3.50299e-43	1.79452e-41	87.3993
SNTB1	2.19098	11.0684	15.4528	3.75074e-43	1.91635e-41	87.2837
GSG1L	-2.81031	1.42596	-17.2382	5.52645e-43	2.80383e-41	87.1209
HSP90AB1	1.22557	16.0038	15.4179	5.3104e-43	2.70606e-41	86.938
PYGM	-4.17245	4.56448	-15.4181	5.53129e-43	2.80383e-41	86.8981
SLC4A10	-4.47817	3.202	-15.5536	6.02186e-43	3.04451e-41	86.8347
LOC541471	1.63857	8.34155	15.4007	6.30394e-43	3.1788e-41	86.7675
SULT1A1	-2.55182	9.80259	-15.3962	6.59327e-43	3.31604e-41	86.7229
TESC	3.89806	9.97004	15.3923	6.85578e-43	3.43911e-41	86.6841
PPP2R3A	-2.14157	8.38986	-15.3777	7.92906e-43	3.9672e-41	86.5395
WISP2	-5.30002	4.09583	-15.5492	8.89079e-43	4.42546e-41	86.4526
ITM2C	-2.59249	14.2528	-15.368	8.7286e-43	4.35595e-41	86.444
COL10A1	6.90215	7.84954	15.3879	9.25388e-43	4.59435e-41	86.4052
FOSL1	3.52494	8.61445	15.3608	9.37859e-43	4.64432e-41	86.3726
PLAC2	-3.79594	4.68621	-15.3721	9.93654e-43	4.90804e-41	86.3177
TPH1	-4.37013	2.76291	-15.7028	1.04374e-42	5.12456e-41	86.3173
NOB1	1.19126	11.9834	15.3525	1.01863e-42	5.01855e-41	86.2905
CHPF	1.60073	12.5267	15.3499	1.04601e-42	5.12456e-41	86.2641
GRHL1	2.57307	7.51603	15.3496	1.0481e-42	5.12456e-41	86.2621
OSTBETA	-4.74319	6.58153	-15.3895	1.08355e-42	5.28449e-41	86.2355
ELAVL4	-3.55852	2.54902	-15.692	1.15464e-42	5.60292e-41	86.2169
FXYD5	1.96265	11.8681	15.3443	1.10553e-42	5.37812e-41	86.2091
MYOM1	-3.62549	5.78997	-15.3385	1.17063e-42	5.66626e-41	86.1522
ABHD3	-1.89589	10.5565	-15.3314	1.25658e-42	6.06711e-41	86.0818
TMEM82	-4.36697	5.42474	-15.3344	1.44367e-42	6.95301e-41	85.9464
GCG	-6.90543	4.98337	-16.3592	1.68631e-42	8.02159e-41	85.9321
RECQL4	2.17662	10.2609	15.3101	1.55299e-42	7.46094e-41	85.8713
UNC5C	-3.486	4.35126	-15.3671	1.61238e-42	7.68936e-41	85.8431
TMEM41A	1.13459	10.7617	15.3071	1.60129e-42	7.67386e-41	85.8408
ADAMDEC1	-4.22976	9.63996	-15.3064	1.61248e-42	7.68936e-41	85.8339
CBLN2	-3.53381	3.45906	-15.4396	1.73365e-42	8.22654e-41	85.7828
PXMP2	-1.66799	9.62947	-15.2972	1.76539e-42	8.35662e-41	85.7438
XKR4	-3.38264	2.02731	-17.1191	2.32282e-42	1.0915e-40	85.7015
GALNT6	2.07658	11.3948	15.2922	1.85682e-42	8.76791e-41	85.6936
SMPD1	-1.80865	10.2817	-15.2864	1.96709e-42	9.26597e-41	85.6363
HMP19	-4.63147	3.66546	-15.5523	3.41156e-42	1.59921e-40	85.1364
NKRF	1.46692	9.91587	15.2276	3.52612e-42	1.64891e-40	85.0561
NRG2	-3.22635	1.82925	-15.7394	3.92833e-42	1.83256e-40	85.0244
CHAD	-3.70527	4.68635	-15.2327	3.95559e-42	1.84083e-40	84.9444
TAF1A	1.52455	7.73125	15.207	4.32739e-42	2.00901e-40	84.8526
CCDC86	1.44561	10.952	15.2005	4.61476e-42	2.13729e-40	84.7887
RFC3	1.82635	10.4852	15.1757	5.90141e-42	2.72458e-40	84.5442
CELSR1	2.47665	10.3877	15.1756	5.91105e-42	2.72458e-40	84.5426
GRIK3	-3.78776	4.68969	-15.1966	6.14394e-42	2.81848e-40	84.508
IMPDH1	1.55085	11.7941	15.1717	6.14066e-42	2.81848e-40	84.5047
FGL2	-3.1594	9.53577	-15.1654	6.53717e-42	2.99176e-40	84.4425
ATP6V1G2	-2.58357	3.67983	-15.1719	6.65303e-42	3.03266e-40	84.4263
ATAD2	1.73501	11.0923	15.1636	6.65794e-42	3.03266e-40	84.4243
PMAIP1	1.93371	8.93487	15.1532	7.37682e-42	3.34678e-40	84.3224
E2F7	2.03724	8.17002	15.1532	7.38221e-42	3.34678e-40	84.3217
KLB	-2.66322	4.6066	-15.1503	7.91272e-42	3.57888e-40	84.2533
NOTUM	7.23224	7.95587	15.1551	8.88052e-42	3.99789e-40	84.1575
GARS	1.31149	12.7917	15.1356	8.78967e-42	3.96624e-40	84.1482
PUS1	1.42462	10.596	15.1339	8.93841e-42	4.01459e-40	84.1315
NKX2_3	-3.12056	7.04785	-15.1296	9.7118e-42	4.35183e-40	84.0497
AQPEP	-3.28966	2.31744	-15.3356	1.02849e-41	4.59796e-40	84.0248
BEX1	-3.70292	3.06259	-15.4218	1.09855e-41	4.85497e-40	83.9729
LRRN2	-4.11462	6.78289	-15.1164	1.06288e-41	4.74074e-40	83.9594
GDF15	2.7663	12.1347	15.1152	1.07571e-41	4.78692e-40	83.9474
SH3TC2	3.11236	8.57459	15.1144	1.08467e-41	4.81414e-40	83.9392
STBD1	-1.70257	10.0833	-15.1142	1.08682e-41	4.81414e-40	83.9372
CKAP2	1.58252	11.1835	15.1103	1.12933e-41	4.97961e-40	83.8991
TOP1MT	1.82109	11.3194	15.0971	1.28684e-41	5.66124e-40	83.7693
TMCC3	-2.36139	10.0391	-15.0905	1.37365e-41	6.02941e-40	83.7044
LGALS4	-2.06535	15.3612	-15.0638	1.78965e-41	7.83755e-40	83.4415
LOC100190940	7.44569	7.66832	15.2539	1.93599e-41	8.44012e-40	83.4395
HPGD	-3.41396	10.0892	-15.057	1.91431e-41	8.36449e-40	83.3745
JPH1	1.78885	10.1863	15.0524	2.00323e-41	8.71359e-40	83.3294
LMTK3	2.62828	7.70771	15.0519	2.01413e-41	8.74131e-40	83.324
FAM23A	-4.43778	7.96812	-15.0462	2.12988e-41	9.22297e-40	83.2685
CCDC19	2.492	4.44723	15.0418	2.22513e-41	9.61385e-40	83.225
RHBDF2	1.61339	10.7908	15.0396	2.27371e-41	9.80182e-40	83.2035
CCT6A	1.23358	13.5659	15.0357	2.36292e-41	1.01637e-39	83.1653
MSX1	2.84194	7.22378	15.0134	2.94596e-41	1.26434e-39	82.9461
SLC16A12	-2.69947	2.12953	-15.2618	3.09544e-41	1.32555e-39	82.9357
HSD3B2	-5.5395	3.14749	-15.5542	3.292e-41	1.4066e-39	82.9204
FHL1	-3.33918	9.989	-15.0016	3.31094e-41	1.41157e-39	82.83
CXCL12	-2.92163	9.90037	-15.0014	3.31839e-41	1.41163e-39	82.8277
C19orf48	1.68302	11.8747	14.9993	3.38815e-41	1.43814e-39	82.8071
MT1X	-2.37747	9.64	-14.9921	3.63885e-41	1.54116e-39	82.7361
E2F1	1.78348	10.168	14.9863	3.8526e-41	1.62813e-39	82.6794
ABCC13	-4.15396	4.46675	-15.097	3.99459e-41	1.68077e-39	82.6613
CDKL1	-2.14555	5.68631	-14.9867	3.99096e-41	1.68077e-39	82.6449
WDR62	2.01665	8.93397	14.9753	4.29549e-41	1.80345e-39	82.5712
LDHD	-3.66746	8.30147	-14.9558	5.20875e-41	2.18214e-39	82.3796
RIOK3	-1.4235	11.7654	-14.955	5.24772e-41	2.1937e-39	82.3722
SRPX	-3.0893	7.44955	-14.9447	5.81034e-41	2.42365e-39	82.271
LOC646851	2.32179	5.9589	14.9442	5.84046e-41	2.43097e-39	82.2658
AFF3	-3.53003	5.26287	-14.9513	5.8847e-41	2.44411e-39	82.2596
C11orf86	-5.40088	5.5422	-15.0229	6.32674e-41	2.62032e-39	82.2
XPO5	1.3486	11.6447	14.9359	6.33608e-41	2.62032e-39	82.1849
SOX10	-4.695	4.02454	-15.3104	7.07435e-41	2.91938e-39	82.1344
GPR3	2.51608	5.4941	14.9271	7.18517e-41	2.95879e-39	82.064
PSAT1	2.61958	10.8973	14.9206	7.3741e-41	3.03013e-39	82.0341
NME1	1.65275	12.2175	14.9171	7.6279e-41	3.12776e-39	82.0005
TNFRSF13B	-3.99987	3.47951	-15.1067	9.08741e-41	3.71047e-39	81.8589
FANCB	2.0916	6.09396	14.9024	8.82393e-41	3.61052e-39	81.8557
CD3EAP	1.43895	10.1407	14.8991	9.11429e-41	3.71359e-39	81.8235
PRDM12	2.48908	3.30706	14.9279	1.0157e-40	4.10379e-39	81.7492
HOMER1	2.21058	8.06611	14.8897	1.00005e-40	4.0661e-39	81.7313
HSPD1	1.46527	14.9171	14.8894	1.00259e-40	4.06786e-39	81.7288
PINK1	-1.43847	11.449	-14.889	1.00658e-40	4.0755e-39	81.7248
ZNF536	-3.63134	3.49377	-15.1736	1.12259e-40	4.52623e-39	81.6624
ANGPTL1	-5.2253	5.03709	-14.9182	1.16296e-40	4.67403e-39	81.5883
ABI3BP	-3.89196	7.46035	-14.8743	1.16409e-40	4.67403e-39	81.5803
CYP27B1	1.91438	6.90204	14.8738	1.16929e-40	4.68515e-39	81.5759
RRP9	1.36328	10.7162	14.8735	1.17276e-40	4.68934e-39	81.573
TGIF2	1.93418	10.5993	14.8703	1.21074e-40	4.83119e-39	81.5413
MT1G	-4.0326	9.83375	-14.8666	1.25548e-40	4.99939e-39	81.5052
MMP28	-3.60301	7.95802	-14.8552	1.40573e-40	5.58618e-39	81.3929
SLC36A1	-1.74318	10.2205	-14.8526	1.44122e-40	5.71546e-39	81.3681
CCL14	-3.45451	6.5522	-14.8601	1.44503e-40	5.71883e-39	81.3667
SQRDL	-1.66539	12.578	-14.8506	1.47044e-40	5.80747e-39	81.3481
TTYH3	1.54205	12.8024	14.8482	1.50485e-40	5.93128e-39	81.3251
DDX56	1.12519	11.9077	14.8402	1.62968e-40	6.41017e-39	81.2459
CEP55	1.76541	10.5787	14.8266	1.86307e-40	7.31331e-39	81.1129
OXTR	2.65729	6.10885	14.8233	1.92488e-40	7.5406e-39	81.0805
MEP1B	-4.93429	3.89757	-14.9866	2.15687e-40	8.3983e-39	80.9952
MRPL17	1.20589	11.2742	14.8143	2.10162e-40	8.21631e-39	80.9932
SEPP1	-3.38632	12.9636	-14.8125	2.13946e-40	8.34736e-39	80.9754
AP1S3	1.6672	9.32951	14.8087	2.22184e-40	8.63387e-39	80.9379
PDE2A	-2.95342	6.89576	-14.7987	2.45219e-40	9.50987e-39	80.8398
DCUN1D5	1.34119	9.97165	14.7953	2.53413e-40	9.80793e-39	80.8072
SSB	1.17896	12.4225	14.792	2.61913e-40	1.01166e-38	80.7744
MIER1	-1.18663	10.9835	-14.7897	2.67938e-40	1.03287e-38	80.7518
SCNN1B	-5.80987	7.05144	-14.7934	3.12252e-40	1.2013e-38	80.6028
MCM10	1.97658	8.91221	14.7721	3.18431e-40	1.22264e-38	80.5802
ROPN1	-3.02051	1.86096	-15.6001	3.85363e-40	1.47377e-38	80.5195
C10orf54	-1.75523	10.6261	-14.7595	3.6042e-40	1.38111e-38	80.4571
GDPD2	-4.42088	5.69774	-14.7728	4.12127e-40	1.57301e-38	80.3282
ASPG	-4.99716	3.7471	-14.9305	4.83903e-40	1.83608e-38	80.1999
GREM2	-4.83334	6.75591	-14.7653	4.79249e-40	1.8228e-38	80.1796
RTKN	1.22704	11.5076	14.7305	4.7946e-40	1.8228e-38	80.1735
PLCE1	-2.24114	9.9763	-14.7293	4.85461e-40	1.83837e-38	80.1611
CASP7	-1.58311	11.594	-14.7228	5.17388e-40	1.95544e-38	80.0978
ANKS1B	-3.30437	2.28556	-15.0057	5.66069e-40	2.13525e-38	80.055
GSN	-2.02752	13.7405	-14.7036	6.24703e-40	2.35183e-38	79.9105
CCR10	-2.79415	3.94831	-14.7019	6.35515e-40	2.38788e-38	79.8934
CNN2	1.29765	13.1288	14.7012	6.39756e-40	2.39915e-38	79.8868
PADI2	-4.01852	10.7451	-14.6911	7.06407e-40	2.64396e-38	79.7883
TRPM6	-5.06507	7.47945	-14.6837	7.5941e-40	2.83685e-38	79.7164
CELSR3	2.75683	9.38106	14.6756	8.22373e-40	3.06612e-38	79.6373
PDZD4	-3.59407	5.27126	-14.6756	8.53018e-40	3.17424e-38	79.6015
CPM	-2.88349	9.33113	-14.6609	9.5013e-40	3.52882e-38	79.4938
ULBP2	3.73082	5.29109	14.6705	1.00215e-39	3.71486e-38	79.4578
WDR66	2.85196	5.5511	14.6419	1.18743e-39	4.39325e-38	79.2728
C11orf84	1.49118	9.93763	14.6343	1.23335e-39	4.55445e-38	79.2345
DDX10	1.22793	10.5469	14.6298	1.28863e-39	4.7495e-38	79.1909
GLIPR2	-2.17902	9.56698	-14.6121	1.53405e-39	5.64326e-38	79.0177
ZBTB7B	-1.33012	11.8629	-14.6087	1.58533e-39	5.82082e-38	78.985
CHP	-1.38408	12.7643	-14.6067	1.6163e-39	5.92325e-38	78.9658
PBX4	2.11016	6.06934	14.5998	1.73047e-39	6.32966e-38	78.8979
TSPAN7	-3.16929	9.62139	-14.5973	1.77228e-39	6.47034e-38	78.8742
PTGS1	-2.76006	9.42515	-14.5952	1.81045e-39	6.59722e-38	78.853
SLC17A4	-4.0486	6.92333	-14.6069	1.93681e-39	7.04437e-38	78.7891
SGK1	-2.41165	10.6549	-14.5868	1.96527e-39	7.13445e-38	78.7715
KCNE2	-2.58308	2.42575	-14.6614	2.01593e-39	7.30464e-38	78.759
SSTR2	-2.96234	4.26603	-14.5966	2.06425e-39	7.46571e-38	78.7251
SORCS1	-4.41624	4.00271	-14.7481	2.27813e-39	8.22385e-38	78.6537
RIMS4	-4.01839	3.07665	-14.7292	2.29363e-39	8.26433e-38	78.644
PKNOX2	-3.24411	4.0704	-14.5964	2.30804e-39	8.30076e-38	78.6161
SEMA6D	-3.44665	8.02557	-14.5667	2.39273e-39	8.58936e-38	78.5759
MT2A	-2.56227	11.0531	-14.5627	2.48851e-39	8.91664e-38	78.5369
TCF7	2.04009	10.9195	14.5336	3.30888e-39	1.18342e-37	78.2538
CAD	1.47586	11.95	14.5301	3.42412e-39	1.22237e-37	78.2197
TTLL4	1.23047	10.4493	14.5233	3.66068e-39	1.30441e-37	78.1533
POLR1B	1.24035	10.7939	14.5137	4.01942e-39	1.4296e-37	78.0604
SDCBP2	-2.74465	10.8882	-14.5041	4.41752e-39	1.56622e-37	77.9666
TNS4	3.34891	11.6584	14.504	4.41976e-39	1.56622e-37	77.9661
TTC22	-1.92075	8.6606	-14.5015	4.695e-39	1.66071e-37	77.9067
CCNYL1	-1.29505	10.2068	-14.4921	4.96682e-39	1.75364e-37	77.8501
P2RX4	-1.45061	10.5377	-14.4904	5.04813e-39	1.7791e-37	77.834
ZC3H8	1.33234	8.71909	14.4874	5.19878e-39	1.82885e-37	77.8048
P2RY1	-3.10431	6.62481	-14.4885	5.33052e-39	1.87179e-37	77.7805
OSTalpha	-4.31065	5.85634	-14.4752	5.85669e-39	2.05282e-37	77.6864
ZER1	-1.14227	11.3236	-14.4713	6.08515e-39	2.12903e-37	77.6483
PLXNA1	1.38249	11.7137	14.4659	6.41593e-39	2.2407e-37	77.5957
SLCO4C1	-4.13649	3.61416	-14.5776	6.70919e-39	2.33889e-37	77.5709
HELLS	1.78993	8.79652	14.4582	6.91564e-39	2.40652e-37	77.5212
BAALC	-3.23008	4.02435	-14.4777	7.07203e-39	2.45651e-37	77.5027
SECTM1	-3.27129	9.64962	-14.4454	7.83692e-39	2.71731e-37	77.3969
NDRG2	-1.61736	11.517	-14.4409	8.18875e-39	2.83422e-37	77.3533
NEFM	-3.49084	3.04997	-14.6597	8.91038e-39	3.07297e-37	77.3073
TCOF1	1.38168	12.0395	14.4326	8.88679e-39	3.07031e-37	77.272
EIF5A2	1.4027	8.69109	14.4193	1.01149e-38	3.48216e-37	77.1434
RYR3	-2.46755	4.21466	-14.4167	1.03789e-38	3.56669e-37	77.1178
FAM72D	1.9086	7.37957	14.4087	1.12141e-38	3.84686e-37	77.0409
DHDDS	-1.21868	10.6453	-14.3946	1.28707e-38	4.40732e-37	76.9039
SPINK2	-3.51961	2.54582	-14.8515	1.40354e-38	4.79762e-37	76.8942
UGT1A10	-4.32051	8.52671	-14.4125	1.48351e-38	5.06201e-37	76.7684
DDX55	1.21956	10.0795	14.3799	1.48627e-38	5.06248e-37	76.761
PAFAH1B3	1.37161	10.7993	14.3779	1.51431e-38	5.14892e-37	76.7424
ASTN1	-3.71804	2.49938	-15.0346	1.75737e-38	5.96488e-37	76.7026
FAM72A	2.02475	6.29444	14.3549	1.89488e-38	6.42033e-37	76.5196
TRMT1	1.28655	10.7675	14.336	2.27982e-38	7.71105e-37	76.3358
NEGR1	-3.16287	7.10685	-14.3293	2.43201e-38	8.21144e-37	76.2716
KIF20A	1.76247	9.95589	14.3256	2.523e-38	8.50378e-37	76.2351
NEK2	1.58787	10.1324	14.3183	2.70682e-38	9.10747e-37	76.1653
NOC3L	1.23701	9.78132	14.3136	2.83449e-38	9.51207e-37	76.1195
LPAR1	-2.60946	8.07439	-14.3135	2.83692e-38	9.51207e-37	76.1186
HTR7	-2.94247	3.08534	-14.415	2.9304e-38	9.80845e-37	76.1044
MEX3A	2.83036	9.01632	14.2949	3.39976e-38	1.13598e-36	75.9388
RAB27A	-1.67118	9.90297	-14.292	3.4977e-38	1.16669e-36	75.9106
B3GNTL1	1.57988	7.73459	14.2811	3.89021e-38	1.29537e-36	75.8049
CCDC150	2.51288	5.98474	14.2778	4.01631e-38	1.33506e-36	75.7732
ZZEF1	-1.61262	11.6035	-14.2764	4.07312e-38	1.35162e-36	75.7592
RNF112	-2.74508	4.29313	-14.2811	4.16081e-38	1.37835e-36	75.7393
RSL1D1	1.0933	13.2416	14.2684	4.40183e-38	1.4557e-36	75.6821
B3GALT4	-1.62581	8.82428	-14.2668	4.47191e-38	1.47634e-36	75.6664
ANK2	-3.55289	7.09675	-14.2606	4.74931e-38	1.56525e-36	75.6066
DBNDD1	2.36713	9.57548	14.2508	5.22162e-38	1.71798e-36	75.5124
FBLIM1	-1.17593	11.9555	-14.2464	5.45284e-38	1.791e-36	75.4694
RCN1	1.39564	12.8868	14.2442	5.56732e-38	1.82549e-36	75.4487
EME1	1.79095	7.33255	14.239	5.85912e-38	1.91792e-36	75.398
C1orf177	-2.70113	2.16697	-14.4556	6.83091e-38	2.22858e-36	75.2854
ARMC10	1.14781	10.991	14.2232	6.83125e-38	2.22858e-36	75.2454
GPR15	-4.5665	4.21784	-14.5048	7.43189e-38	2.42044e-36	75.2114
ABCA9	-3.73694	4.32013	-14.2706	7.49435e-38	2.43667e-36	75.1634
CCDC68	-2.3487	8.85451	-14.2089	7.84468e-38	2.54629e-36	75.108
C13orf37	1.45175	10.5676	14.2014	8.44379e-38	2.73616e-36	75.0349
HAGHL	3.05337	7.23613	14.2002	8.53985e-38	2.76265e-36	75.0236
NAT10	1.20716	11.9786	14.198	8.72318e-38	2.81724e-36	75.0025
WSCD1	-3.60527	7.70012	-14.1958	8.91379e-38	2.87399e-36	74.981
LOC388796	1.98942	10.4376	14.1905	9.38429e-38	3.02065e-36	74.9299
PLCL2	-2.85056	7.90465	-14.1879	9.6209e-38	3.09165e-36	74.9052
VIT	-3.75473	2.73454	-14.4839	1.03507e-37	3.31515e-36	74.8847
SEMA3E	-4.66154	3.65647	-14.5961	1.05491e-37	3.36751e-36	74.8846
RUNX1	1.5136	11.6107	14.1821	1.01773e-37	3.26502e-36	74.8493
GPM6B	-2.89856	6.27909	-14.1787	1.05215e-37	3.36427e-36	74.8163
EPB41L3	-3.36755	8.93988	-14.173	1.11245e-37	3.54533e-36	74.7609
GFRA3	-4.02046	4.20255	-14.2232	1.36199e-37	4.33346e-36	74.5724
JPH4	-2.90063	3.54702	-14.1735	1.49567e-37	4.75096e-36	74.4723
URB2	1.30769	10.0107	14.1393	1.54197e-37	4.89001e-36	74.4365
RNF183	3.05485	6.40681	14.1385	1.55348e-37	4.91843e-36	74.4291
CENPF	1.7572	11.571	14.137	1.5773e-37	4.98566e-36	74.414
AMPD2	1.12483	11.1948	14.1335	1.63179e-37	5.14947e-36	74.3803
MLXIPL	3.11254	9.96265	14.1315	1.66316e-37	5.2399e-36	74.3613
ASB2	-3.42892	6.93443	-14.1162	1.92833e-37	6.06545e-36	74.2144
C1orf186	-3.35177	2.94485	-14.3129	2.0827e-37	6.52975e-36	74.1737
RPGRIP1L	1.54752	8.23383	14.1116	2.01735e-37	6.33514e-36	74.1695
CDK4	1.27986	12.7529	14.1075	2.09776e-37	6.56628e-36	74.1307
NTN1	-2.91974	7.66664	-14.0995	2.26851e-37	7.08324e-36	74.0529
NUDCD1	1.4336	10.4493	14.0994	2.27025e-37	7.08324e-36	74.0522
RAP1A	-1.06741	11.3468	-14.0988	2.28402e-37	7.11474e-36	74.0462
C1orf210	-1.57718	10.007	-14.097	2.32349e-37	7.226e-36	74.0292
PTPN21	-1.43698	9.50672	-14.0872	2.55509e-37	7.93353e-36	73.9347
CASR	-2.9531	1.6617	-15.0754	3.03971e-37	9.34807e-36	73.9278
C17orf91	-1.924	7.85149	-14.0858	2.5894e-37	8.02714e-36	73.9215
MYOC	-5.1559	3.80282	-15.0918	3.14677e-37	9.6466e-36	73.8938
CADM2	-3.8754	2.47678	-15.3284	3.29437e-37	1.00671e-35	73.8822
SLC30A4	-1.94289	6.82421	-14.0782	2.78847e-37	8.6304e-36	73.8479
KRT17	4.99667	8.02442	14.0864	2.8378e-37	8.76903e-36	73.8444
DUSP26	-3.21936	3.26595	-14.184	2.95176e-37	9.10659e-36	73.8113
SLC4A11	3.90065	7.01969	14.0703	3.00994e-37	9.27129e-36	73.772
NMB	1.59885	7.69426	14.0682	3.07017e-37	9.42675e-36	73.7523
PALB2	1.07437	9.69198	14.0639	3.20183e-37	9.79982e-36	73.7106
PHOX2B	-4.05659	3.06205	-15.1282	3.93574e-37	1.19702e-35	73.6806
SMYD5	1.13204	10.7226	14.0607	3.30231e-37	1.00754e-35	73.6799
EEF1E1	1.21725	9.58514	14.0486	3.71177e-37	1.13068e-35	73.5637
NBEAL1	-2.04966	7.76739	-14.0365	4.1719e-37	1.26685e-35	73.4476
SRI	-1.54003	12.8348	-14.0331	4.31183e-37	1.30729e-35	73.4149
MPND	-1.10508	10.2937	-14.0312	4.39092e-37	1.32918e-35	73.3968
RUNDC3B	-2.8543	5.84422	-14.029	4.4883e-37	1.35586e-35	73.375
CTHRC1	3.37558	9.4687	14.0288	4.49309e-37	1.35586e-35	73.374
FAM5C	-5.16578	4.09187	-14.5874	5.08752e-37	1.52334e-35	73.3483
CARD14	2.51992	6.84431	14.0234	4.73758e-37	1.42741e-35	73.3213
NR5A2	-2.55682	8.68207	-14.023	4.75407e-37	1.43015e-35	73.3179
FANCI	1.4631	11.1164	14.0228	4.76506e-37	1.43122e-35	73.3156
PTPRH	-2.18223	10.823	-14.0196	4.91397e-37	1.47366e-35	73.285
DPT	-4.72679	7.59798	-14.014	5.18801e-37	1.55102e-35	73.2311
MSX2	4.15509	7.85007	14.0138	5.19788e-37	1.55151e-35	73.2292
CSNK1E	1.01536	12.0516	14.0136	5.20569e-37	1.55151e-35	73.2277
PTN	-2.85588	6.61491	-14.0101	5.38324e-37	1.60195e-35	73.1944
POLR1C	1.22296	10.4869	14.0095	5.41442e-37	1.60875e-35	73.1886
SNHG1	1.68873	10.6622	14.0029	5.7738e-37	1.71289e-35	73.1248
SDPR	-2.88579	8.32649	-14.0024	5.80205e-37	1.71863e-35	73.12
CDHR5	-2.64739	12.0745	-14.0014	5.8561e-37	1.73199e-35	73.1107
RELL1	-1.57956	9.10678	-13.999	5.99413e-37	1.7701e-35	73.0876
DBF4	1.32545	9.86671	13.9971	6.1073e-37	1.79854e-35	73.069
C1orf115	-2.30473	10.3355	-13.9971	6.10905e-37	1.79854e-35	73.0687
XPOT	1.40879	11.9944	13.9932	6.34331e-37	1.86466e-35	73.0313
CPEB1	-3.58464	2.74917	-14.3047	7.00728e-37	2.05671e-35	72.9892
GPX3	-2.79101	10.0062	-13.9735	7.67245e-37	2.24853e-35	72.8423
ULBP3	2.02939	6.36435	13.976	7.72923e-37	2.26174e-35	72.8356
CPT2	-1.30247	11.0012	-13.9724	7.75476e-37	2.26577e-35	72.8317
ZNF280C	1.50561	7.91655	13.9625	8.52484e-37	2.48701e-35	72.7377
PABPC1L	3.04022	8.94559	13.9485	9.76337e-37	2.84404e-35	72.6029
UBE2S	1.68091	10.3742	13.9473	9.87427e-37	2.87201e-35	72.5917
B3GALT1	-4.20489	3.79275	-14.228	1.07333e-36	3.11249e-35	72.5604
ZNF692	1.61995	9.64556	13.9417	1.04226e-36	3.02695e-35	72.538
IGJ	-5.65894	12.1514	-13.9367	1.09348e-36	3.16617e-35	72.4904
POP1	1.53809	9.22942	13.9334	1.12899e-36	3.26411e-35	72.4586
WNT3	2.52818	4.93124	13.9393	1.13557e-36	3.27538e-35	72.4581
LOC401093	-2.34897	7.40219	-13.9328	1.13628e-36	3.27538e-35	72.4522
SLC27A6	-3.10921	2.4101	-14.4348	1.28804e-36	3.70178e-35	72.4175
C2orf15	1.44432	7.70834	13.9275	1.19499e-36	3.43946e-35	72.4022
MALL	-2.17587	12.2875	-13.9186	1.30305e-36	3.73933e-35	72.3162
FAM129A	-2.98957	9.14792	-13.9165	1.3287e-36	3.8073e-35	72.2968
P2RY4	-2.9927	1.86927	-14.2635	1.47684e-36	4.21925e-35	72.259
RHEBL1	2.01226	5.8478	13.9075	1.44988e-36	4.14837e-35	72.2101
SLC9A9	-2.66376	6.52442	-13.9025	1.52084e-36	4.33342e-35	72.1626
KIAA0020	1.29479	11.0158	13.9025	1.52129e-36	4.33342e-35	72.1623
CHODL	-3.75436	3.57143	-14.0157	1.55654e-36	4.42732e-35	72.1607
ACOX1	-1.36211	12.1384	-13.8953	1.63063e-36	4.63122e-35	72.0934
NBLA00301	-4.73883	4.28414	-13.9996	1.68586e-36	4.78107e-35	72.08
FTSJ1	1.11762	10.8332	13.888	1.74858e-36	4.95167e-35	72.024
IGFBP6	-2.4991	8.18293	-13.8865	1.77421e-36	5.01689e-35	72.0095
WDR74	1.19953	10.7635	13.8861	1.78111e-36	5.02904e-35	72.0057
FAM19A2	-2.44783	3.40539	-13.9018	1.78992e-36	5.04652e-35	72.0038
BUB1	1.56763	10.5553	13.8814	1.86462e-36	5.24948e-35	71.9602
CCDC78	3.51357	5.67984	13.8744	2.05714e-36	5.78304e-35	71.8673
ATP6V0D1	-1.07455	12.2159	-13.8692	2.0967e-36	5.88569e-35	71.8436
MTHFD2	1.48297	11.7384	13.8638	2.20929e-36	6.19273e-35	71.7917
ADH1C	-5.84969	8.73096	-13.8683	2.24957e-36	6.2965e-35	71.7749
SEC14L5	-3.10663	3.76867	-13.8707	2.26783e-36	6.33845e-35	71.7675
SCG3	-4.09744	3.50547	-14.0466	2.47194e-36	6.88897e-35	71.7155
NOVA1	-3.8091	4.12294	-13.9132	2.44626e-36	6.82726e-35	71.7015
EFHC2	-3.40101	3.12174	-13.9399	2.48765e-36	6.92277e-35	71.6901
GPD1L	-1.43513	11.3717	-13.8386	2.81553e-36	7.82393e-35	71.5508
CD163L1	-3.47081	7.4132	-13.8289	3.08983e-36	8.57384e-35	71.4584
CCBP2	-2.62958	5.04321	-13.826	3.17706e-36	8.80325e-35	71.4308
RGS16	2.23458	9.32821	13.824	3.2385e-36	8.96063e-35	71.4118
PAICS	1.38102	13.0895	13.8233	3.25987e-36	9.00686e-35	71.4052
HRASLS2	-3.85757	4.82762	-13.8607	3.31651e-36	9.15026e-35	71.3954
C16orf59	1.74373	8.17376	13.8204	3.35391e-36	9.24022e-35	71.377
CLDN5	-2.58549	7.96949	-13.818	3.42989e-36	9.43612e-35	71.3547
CTSG	-4.77159	4.19337	-13.9785	3.55536e-36	9.72588e-35	71.3492
RAE1	1.35724	11.2376	13.8172	3.4581e-36	9.49988e-35	71.3466
VAMP2	-1.27884	10.7161	-13.817	3.46291e-36	9.49988e-35	71.3452
PHGR1	-3.03587	11.6871	-13.8156	3.51196e-36	9.62077e-35	71.3312
P2RY12	-3.2998	3.02722	-13.9475	3.6682e-36	1.00204e-34	71.3131
CNGA3	-3.823	3.27286	-14.0203	3.83892e-36	1.04719e-34	71.282
EXO1	1.73307	9.01077	13.8052	3.88153e-36	1.05732e-34	71.2318
NOL6	1.14392	11.6147	13.8015	4.01955e-36	1.09337e-34	71.1971
TMEM59L	-3.79589	3.39946	-13.8793	4.26432e-36	1.15832e-34	71.154
ATP8B1	-1.59394	12.9981	-13.7938	4.32934e-36	1.17433e-34	71.1234
KIF2C	1.54371	10.5264	13.7893	4.51987e-36	1.2243e-34	71.0806
VEGFA	1.58734	12.5855	13.7888	4.54169e-36	1.22848e-34	71.0758
IGSF11	-3.27792	2.24322	-14.1006	4.86292e-36	1.30441e-34	71.0659
ATIC	1.09623	12.5396	13.7861	4.66387e-36	1.25977e-34	71.0494
CDK1	1.61536	11.278	13.7845	4.73558e-36	1.27735e-34	71.0343
ACTR3B	1.33617	8.86295	13.7837	4.77214e-36	1.28328e-34	71.0266
ACAA2	-1.70471	12.4125	-13.7836	4.77752e-36	1.28328e-34	71.0255
BMX	-3.81115	4.61986	-13.7767	5.42095e-36	1.45208e-34	70.9012
DCAF13	1.34333	11.445	13.77	5.44405e-36	1.45625e-34	70.8958
PKMYT1	1.73117	10.1298	13.7637	5.77978e-36	1.54391e-34	70.8363
SLC12A8	1.32618	9.7976	13.7516	6.49614e-36	1.73287e-34	70.7203
STMN2	-4.38336	6.22058	-13.7643	6.68689e-36	1.77884e-34	70.6945
CA9	5.37979	8.82165	13.7488	6.6715e-36	1.7772e-34	70.6938
SHCBP1	1.57787	9.09948	13.7416	7.15053e-36	1.89956e-34	70.6249
MYBL2	1.99604	11.845	13.7388	7.34352e-36	1.94815e-34	70.5985
KIF18A	1.57601	8.5971	13.732	7.83816e-36	2.07652e-34	70.5337
EIF2S2	1.25307	12.6237	13.7306	7.94509e-36	2.10196e-34	70.5203
CIRH1A	1.12757	11.266	13.7282	8.12693e-36	2.14713e-34	70.4978
C12orf53	-2.93061	4.2092	-13.7263	8.52614e-36	2.24953e-34	70.4507
CPEB3	-1.35584	7.5384	-13.716	9.13395e-36	2.4066e-34	70.3818
ARHGAP20	-3.09883	4.91556	-13.7218	9.17278e-36	2.41354e-34	70.3787
TSPAN1	-2.67014	13.5259	-13.7108	9.6036e-36	2.52346e-34	70.3319
CAND2	-2.16972	5.6265	-13.7082	9.8458e-36	2.58359e-34	70.3072
PPRC1	1.2011	11.4295	13.7054	1.01154e-35	2.65074e-34	70.2804
CKAP2L	1.66796	8.92585	13.7037	1.02847e-35	2.69143e-34	70.2639
CDCA5	1.58883	10.8139	13.7012	1.05302e-35	2.75196e-34	70.2405
SLMO1	1.90727	6.59272	13.6933	1.13555e-35	2.96364e-34	70.1655
EPHB4	1.26875	12.6585	13.6774	1.32205e-35	3.44571e-34	70.0145
FLVCR2	-2.29445	8.04191	-13.6764	1.33551e-35	3.4761e-34	70.0044
RPF2	1.18725	10.0875	13.6758	1.34295e-35	3.49076e-34	69.9989
NCAPG2	1.42159	10.7489	13.6755	1.34674e-35	3.49591e-34	69.9961
TST	-1.57838	12.6508	-13.6692	1.43063e-35	3.7087e-34	69.936
MADCAM1	-4.26905	4.11956	-13.7389	1.45461e-35	3.76579e-34	69.9331
NPTX1	-4.74172	4.55436	-13.7134	1.48071e-35	3.82823e-34	69.911
GRIA3	-2.86578	2.59236	-13.7847	1.62042e-35	4.17825e-34	69.8366
TRANK1	-1.94337	10.4346	-13.6573	1.60415e-35	4.14184e-34	69.8223
IL23A	2.8981	5.83609	13.6515	1.69428e-35	4.3616e-34	69.768
WDR78	-2.58857	6.68784	-13.6514	1.69604e-35	4.3616e-34	69.767
EDN3	-4.30004	7.53203	-13.6555	1.78217e-35	4.57701e-34	69.7196
TLX1	3.81563	5.7794	13.6647	1.89505e-35	4.86044e-34	69.6701
NPY2R	-3.72255	2.89379	-15.1958	2.635e-35	6.62626e-34	69.5881
ANO5	-4.61149	5.00058	-13.6777	2.07667e-35	5.31215e-34	69.575
BCAR3	-1.48046	9.64509	-13.6311	2.06001e-35	5.27653e-34	69.5739
DGAT2	1.98905	10.2388	13.6254	2.17553e-35	5.55767e-34	69.5197
AEN	1.28614	10.7021	13.6242	2.2017e-35	5.61709e-34	69.5078
PGM1	-1.63489	11.4787	-13.6225	2.23673e-35	5.69895e-34	69.4922
VSNL1	2.75017	9.50248	13.6216	2.25566e-35	5.7396e-34	69.4838
DNASE1L3	-4.99418	5.58758	-13.674	2.28859e-35	5.80808e-34	69.4797
STC2	3.62426	9.3569	13.6212	2.26544e-35	5.75689e-34	69.4795
KIF23	1.54812	10.104	13.6196	2.29893e-35	5.82668e-34	69.4649
EPHA7	-4.1175	5.3917	-13.6419	2.35407e-35	5.95862e-34	69.4461
STX1A	1.74968	8.31381	13.6166	2.36636e-35	5.98187e-34	69.4362
GNAO1	-3.53141	6.84416	-13.6145	2.41383e-35	6.0939e-34	69.4165
C12orf11	1.26729	10.4748	13.607	2.59524e-35	6.54334e-34	69.3445
CHTF18	1.66562	9.94784	13.6058	2.62506e-35	6.60989e-34	69.3331
TRPV3	-3.43459	3.73596	-13.7385	2.86415e-35	7.1838e-34	69.2735
ENHO	-3.09113	4.1737	-13.6297	2.8079e-35	7.05188e-34	69.2722
GNG2	-2.00845	8.72171	-13.5952	2.90424e-35	7.27492e-34	69.2328
ABCE1	1.12552	12.0126	13.5949	2.91317e-35	7.27991e-34	69.2297
EIF3B	1.1612	13.6824	13.5948	2.91377e-35	7.27991e-34	69.2295
MYL6	-1.08568	14.9028	-13.5945	2.92235e-35	7.29191e-34	69.2266
LDB3	-4.03935	5.11534	-13.5871	3.13866e-35	7.82154e-34	69.1557
LOC339524	-2.84654	4.70768	-13.5802	3.4495e-35	8.58507e-34	69.0624
LOC282997	-1.39887	6.35492	-13.5733	3.58094e-35	8.90074e-34	69.0247
C17orf53	1.57689	7.99434	13.5726	3.60412e-35	8.94684e-34	69.0183
OGN	-5.59847	5.80027	-13.6392	3.72087e-35	9.21296e-34	69.0001
GRAMD1A	1.50851	11.4619	13.57	3.69472e-35	9.15998e-34	68.9936
DNER	-3.72163	3.48566	-13.6653	3.76939e-35	9.32115e-34	68.9925
TMEM161A	1.17643	10.7316	13.5647	3.88424e-35	9.59287e-34	68.944
WDR12	1.19777	10.5802	13.5609	4.02954e-35	9.93901e-34	68.9075
DCLK1	-3.48648	5.50661	-13.5754	4.0546e-35	9.98808e-34	68.9043
C20orf199	1.72252	12.235	13.5539	4.30968e-35	1.06029e-33	68.8407
FOXD3	-3.23739	2.29382	-14.1267	5.94849e-35	1.45791e-33	68.6318
TAGLN3	-3.77665	2.81458	-13.8764	5.91215e-35	1.45084e-33	68.5936
SQLE	1.83384	11.8703	13.4974	7.38394e-35	1.80743e-33	68.3059
ERVFRDE1	-2.54731	1.70091	-14.0171	8.23102e-35	2.00968e-33	68.2967
CSRP1	-1.63055	13.4582	-13.4953	7.53254e-35	1.84147e-33	68.2862
KIF4A	1.59202	10.5373	13.4806	8.66534e-35	2.11305e-33	68.147
ANK3	-1.60319	10.0561	-13.4768	8.98489e-35	2.18821e-33	68.111
C7	-4.83405	7.60416	-13.4761	9.57303e-35	2.32851e-33	68.0492
DHX34	1.31201	10.4657	13.4614	1.04073e-34	2.52824e-33	67.9651
COL19A1	-2.8626	2.17595	-13.8861	1.13845e-34	2.75179e-33	67.9578
PJA2	-1.29883	11.7544	-13.46	1.05414e-34	2.55762e-33	67.9524
ATCAY	-3.43979	2.48615	-13.8556	1.17323e-34	2.83232e-33	67.923
CPNE5	-2.34826	7.5283	-13.4556	1.09912e-34	2.66339e-33	67.9109
NPM1	1.21933	14.6629	13.4536	1.12096e-34	2.71292e-33	67.8913
TMEM35	-3.91161	5.42037	-13.4618	1.22858e-34	2.96224e-33	67.8038
METTL11A	1.05168	10.3776	13.4397	1.27918e-34	3.08041e-33	67.7602
CBX7	-1.69835	10.1082	-13.4361	1.32302e-34	3.18199e-33	67.7267
SLC5A6	1.72735	11.9552	13.4335	1.3562e-34	3.25774e-33	67.7021
SCN2B	-3.77622	3.66436	-13.5951	1.4261e-34	3.42141e-33	67.6847
P2RX1	-2.96151	5.79147	-13.4219	1.5149e-34	3.62994e-33	67.5922
C9orf117	1.89315	4.08152	13.4241	1.52539e-34	3.64602e-33	67.5904
NCAM1	-3.13301	7.14212	-13.4241	1.52482e-34	3.64602e-33	67.5863
FAP	3.74639	8.43627	13.4199	1.54343e-34	3.68459e-33	67.5737
POU5F1B	3.52878	7.32933	13.4177	1.57623e-34	3.75824e-33	67.5528
ZNF695	2.19366	6.55503	13.417	1.63172e-34	3.88576e-33	67.519
CENPA	1.57932	8.77462	13.4049	1.78028e-34	4.23431e-33	67.4319
LILRB5	-3.49752	6.14603	-13.4058	1.91958e-34	4.56001e-33	67.3588
GTSE1	1.53592	9.6506	13.3955	1.94722e-34	4.61998e-33	67.3429
LRRC7	-3.05174	2.06486	-14.3775	2.57736e-34	6.07772e-33	67.2461
HAUS6	1.20975	10.1617	13.3849	2.15241e-34	5.10054e-33	67.2434
TMEM171	-2.60742	9.12512	-13.3846	2.15999e-34	5.11223e-33	67.2399
B3GNT7	-4.16214	9.76458	-13.3767	2.32716e-34	5.50116e-33	67.1659
AURKA	1.61596	10.9673	13.3725	2.42287e-34	5.72041e-33	67.1258
ADAT2	1.55417	9.25815	13.3621	2.67311e-34	6.29583e-33	67.0282
ASPM	1.60987	10.1697	13.3581	2.778e-34	6.5349e-33	66.99
FGFRL1	1.74553	11.1049	13.3522	2.93603e-34	6.89824e-33	66.9351
GDPD3	-2.59401	8.27718	-13.3499	3.00026e-34	7.04058e-33	66.9136
KHDRBS2	-2.76759	1.50988	-15.5546	4.56436e-34	1.05571e-32	66.8514
RCL1	1.1409	9.84607	13.3426	3.21837e-34	7.54326e-33	66.8439
TESK2	-1.44197	8.26192	-13.3417	3.24442e-34	7.59509e-33	66.8359
NOLC1	1.24599	12.8976	13.3405	3.28295e-34	7.67599e-33	66.8241
ANKZF1	1.07114	10.7362	13.3379	3.36244e-34	7.85234e-33	66.8004
KAT2B	-1.78051	9.02007	-13.3336	3.50272e-34	8.16679e-33	66.7598
SHMT2	1.35969	12.6084	13.3335	3.50555e-34	8.16679e-33	66.759
TRAP1	1.2367	12.8267	13.333	3.52204e-34	8.19532e-33	66.7543
PHF16	1.45934	9.81354	13.3328	3.53154e-34	8.20754e-33	66.7517
CLEC10A	-3.86165	6.00641	-13.3278	4.01565e-34	9.32142e-33	66.6258
PRR19	1.43357	5.68081	13.3182	4.05435e-34	9.39996e-33	66.6146
CWH43	-5.52277	5.79726	-13.5359	4.35147e-34	1.00767e-32	66.5886
CDH19	-4.28748	3.43255	-13.7421	4.59361e-34	1.0612e-32	66.5747
BRP44L	-1.31141	10.3257	-13.3023	4.71334e-34	1.08756e-32	66.465
WDR4	1.46158	9.49244	13.3021	4.72246e-34	1.08836e-32	66.4631
ERCC6L	1.82344	8.48649	13.3013	4.75812e-34	1.09527e-32	66.4556
TNFRSF17	-4.31016	5.10007	-13.3707	4.90482e-34	1.1277e-32	66.44
CPNE8	-2.474	7.64036	-13.2977	4.92454e-34	1.13089e-32	66.4215
RFC4	1.2513	9.84099	13.2834	5.63596e-34	1.29272e-32	66.2875
DARS	1.058	12.1724	13.2802	5.81256e-34	1.33165e-32	66.2568
NOP56	1.42818	12.6168	13.2794	5.85688e-34	1.34021e-32	66.2493
TG	4.40109	6.98961	13.283	5.97072e-34	1.36465e-32	66.2358
CNNM4	-1.48712	11.8801	-13.2768	6.00352e-34	1.37052e-32	66.2247
MIR17HG	2.43577	7.3568	13.2765	6.01537e-34	1.3716e-32	66.2228
PDE7B	-2.60283	5.65892	-13.2674	6.55957e-34	1.49393e-32	66.1368
AGAP3	1.09497	11.7067	13.2636	6.79977e-34	1.54681e-32	66.101
KCNJ14	1.79769	6.17571	13.2575	7.20546e-34	1.63716e-32	66.0435
WDR77	1.34806	11.5132	13.2556	7.33183e-34	1.66392e-32	66.0262
CMTM8	1.26342	8.89996	13.2524	7.55738e-34	1.71309e-32	65.9961
TOP2A	1.59035	12.7684	13.2482	7.86707e-34	1.7812e-32	65.9563
DPF3	-2.98425	5.27762	-13.2517	8.02396e-34	1.8146e-32	65.9378
HSD17B11	-1.24916	12.2418	-13.244	8.18226e-34	1.84823e-32	65.9173
PPP1R14A	-2.39668	7.11551	-13.2395	8.54095e-34	1.927e-32	65.8747
MTERFD1	1.23605	9.64498	13.2339	9.00478e-34	2.02928e-32	65.8221
LOC389791	2.80367	4.50726	13.2237	9.91245e-34	2.23123e-32	65.7268
ANGPTL5	-2.45493	1.15729	-14.3805	1.23188e-33	2.75682e-32	65.7241
SLC30A8	-2.33324	1.51723	-14.3761	1.27331e-33	2.84295e-32	65.6912
AQP7	-2.96937	5.59666	-13.2139	1.08795e-33	2.44606e-32	65.6343
SPC25	1.39745	8.86276	13.2133	1.09371e-33	2.45615e-32	65.6291
RP9P	1.13604	8.8196	13.2127	1.10066e-33	2.46888e-32	65.6228
NAA25	1.06579	10.4155	13.2056	1.17603e-33	2.63489e-32	65.557
GRIN2A	-3.29287	2.68038	-13.478	1.34436e-33	2.99121e-32	65.4812
NBPF1	-1.49166	9.88766	-13.1973	1.27235e-33	2.84295e-32	65.4789
TLR3	-2.27725	8.12463	-13.1944	1.30782e-33	2.91661e-32	65.4516
SORD	1.53442	11.3866	13.1932	1.32283e-33	2.9467e-32	65.4402
FAM54A	1.54425	8.33456	13.1907	1.35462e-33	3.00808e-32	65.4166
EXOSC5	1.28809	10.4474	13.1906	1.35506e-33	3.00808e-32	65.4163
RBPMS2	-3.36574	6.16131	-13.1882	1.38671e-33	3.0748e-32	65.3934
UNC5D	-2.74149	2.08002	-13.6789	1.56004e-33	3.43156e-32	65.3745
RAD54L	1.67721	9.24659	13.186	1.41524e-33	3.13446e-32	65.3732
GPR56	1.41741	13.2843	13.1858	1.41848e-33	3.13803e-32	65.3709
SIAE	-1.65261	11.9536	-13.1819	1.47198e-33	3.25267e-32	65.3341
MMRN1	-4.26655	6.39205	-13.191	1.50111e-33	3.31324e-32	65.317
CCNF	1.46005	10.2461	13.1795	1.5057e-33	3.31959e-32	65.3116
ADAM12	3.70265	8.63472	13.1765	1.54793e-33	3.40881e-32	65.2842
BEST2	-5.62084	5.27069	-13.4107	1.67876e-33	3.66763e-32	65.2523
HAPLN1	-2.99413	6.39243	-13.1728	1.6031e-33	3.52227e-32	65.2494
CENPE	1.6694	9.51596	13.1727	1.6056e-33	3.52375e-32	65.2479
GDPD5	2.46147	9.82925	13.1722	1.61197e-33	3.53372e-32	65.2439
CCT3	1.01376	13.9498	13.1696	1.65318e-33	3.61994e-32	65.2189
ARRDC4	-1.63558	10.4136	-13.1682	1.67452e-33	3.66251e-32	65.2061
CNTN4	-2.8771	6.28794	-13.1638	1.74501e-33	3.80807e-32	65.1652
RRS1	1.4317	10.9299	13.1602	1.80559e-33	3.93479e-32	65.1313
EZH2	1.32577	10.3384	13.1601	1.80716e-33	3.93479e-32	65.1304
LOC646627	-5.13782	7.45081	-13.1862	1.84633e-33	4.01555e-32	65.1149
LPHN3	-3.14018	5.49673	-13.1608	1.99369e-33	4.33118e-32	65.0352
PRKCB	-3.04216	7.45142	-13.1482	2.02198e-33	4.38769e-32	65.0189
MYLK	-2.94673	11.9599	-13.1364	2.25997e-33	4.89862e-32	64.9084
GRPEL2	1.07643	10.0284	13.1362	2.26467e-33	4.90332e-32	64.9063
C14orf79	1.2753	8.30502	13.1344	2.30282e-33	4.98033e-32	64.8898
KIAA1524	1.53505	9.04351	13.1308	2.38377e-33	5.14963e-32	64.8554
NEDD4L	-1.34148	11.4285	-13.1275	2.458e-33	5.30407e-32	64.825
DHRS9	-4.91026	8.1669	-13.1305	2.58274e-33	5.56701e-32	64.7776
ITM2A	-2.56684	7.98911	-13.1157	2.74599e-33	5.91231e-32	64.715
RNASEH2A	1.28128	10.5379	13.1152	2.76093e-33	5.93785e-32	64.7096
SDCCAG3	1.0961	10.8689	13.1141	2.78918e-33	5.99192e-32	64.6995
CCDC152	-2.78223	6.38267	-13.1057	3.01884e-33	6.47809e-32	64.6209
CMA1	-4.18071	3.00216	-14.1763	4.07603e-33	8.66964e-32	64.5275
ZBTB12	1.52622	8.49992	13.0907	3.47559e-33	7.44996e-32	64.481
CDK2	1.09333	10.7844	13.0855	3.65163e-33	7.81861e-32	64.432
IL11	4.05514	5.64391	13.088	3.65873e-33	7.82514e-32	64.4306
HBB	-3.55227	8.49695	-13.0792	3.87328e-33	8.27485e-32	64.3735
MGC14436	3.39137	4.33893	13.1294	4.13268e-33	8.76119e-32	64.3728
RRP1	1.22815	10.7938	13.0768	3.96239e-33	8.45263e-32	64.3509
MELK	1.53037	10.1611	13.0767	3.96525e-33	8.45263e-32	64.3502
MYC	1.83118	13.2935	13.0759	3.99588e-33	8.50854e-32	64.3425
ARL14	-2.43359	8.50421	-13.0732	4.09679e-33	8.69593e-32	64.3178
DSN1	1.28714	10.3784	13.0732	4.09739e-33	8.69593e-32	64.3176
GGTA1	-2.86996	6.27752	-13.0651	4.42233e-33	9.36496e-32	64.2418
C15orf48	-2.85514	12.036	-13.0614	4.57925e-33	9.68665e-32	64.2072
PBLD	-2.31402	9.67776	-13.0589	4.68948e-33	9.90897e-32	64.1836
POLD2	1.22606	12.4999	13.0554	4.84672e-33	1.023e-31	64.1508
MT1DP	-2.64666	1.98184	-13.3479	5.38029e-33	1.13315e-31	64.1171
NLGN1	-3.52498	2.69152	-13.5469	5.55139e-33	1.16791e-31	64.1167
PPAP2B	-1.47806	10.5343	-13.0485	5.17009e-33	1.09006e-31	64.0867
TCEAL5	-2.49219	2.72154	-13.0844	5.62433e-33	1.18197e-31	64.0125
HAUS5	1.21759	9.68236	13.0385	5.68024e-33	1.19242e-31	63.9933
SLC26A3	-6.89204	10.9668	-13.0435	5.84759e-33	1.22622e-31	63.9662
AP3S2	-1.0053	11.4886	-13.0312	6.08081e-33	1.27374e-31	63.9256
ITGA2	1.53383	11.7768	13.0267	6.34653e-33	1.32796e-31	63.8832
CENPI	1.8537	7.48595	13.0249	6.45071e-33	1.3483e-31	63.867
GPR180	1.1181	9.61856	13.0248	6.45988e-33	1.34875e-31	63.8656
CD36	-3.33343	7.9096	-13.0228	6.58233e-33	1.37283e-31	63.8469
PDE9A	-2.81571	9.56998	-13.0101	7.41562e-33	1.54496e-31	63.7286
NSUN5	1.03601	10.8465	12.9999	8.15831e-33	1.69786e-31	63.6338
ACSM5	-2.93504	2.49065	-13.2394	8.65798e-33	1.79991e-31	63.6254
NGB	-3.81955	2.38632	-14.3138	1.06754e-32	2.19802e-31	63.6135
TH1L	1.39564	12.3647	12.9919	8.79336e-33	1.82609e-31	63.5594
CENPN	1.3027	10.1282	12.9886	9.07115e-33	1.88084e-31	63.5285
DSC2	-1.56645	12.0676	-12.9885	9.07648e-33	1.88084e-31	63.5279
GFRA1	-3.66725	6.48995	-12.9978	9.44518e-33	1.95305e-31	63.4912
LAMA1	-3.19739	6.26313	-12.9845	9.43188e-33	1.95239e-31	63.4898
ATP1B2	-2.61356	4.90465	-12.989	9.50535e-33	1.96339e-31	63.4832
KRT23	6.09101	8.98838	12.9854	9.5806e-33	1.97682e-31	63.4795
RPH3A	-2.45755	1.67768	-13.3353	1.09978e-32	2.25959e-31	63.4122
CDC6	1.73326	10.4904	12.9734	1.04573e-32	2.1554e-31	63.3873
TXNRD3IT1	1.27889	8.24839	12.9691	1.08904e-32	2.2399e-31	63.347
CEACAM7	-5.70602	11.401	-12.9624	1.15942e-32	2.37959e-31	63.2849
KIF1A	-4.35036	4.18989	-13.0521	1.18528e-32	2.4275e-31	63.2823
STAB2	-3.2918	3.1244	-13.04	1.18262e-32	2.42462e-31	63.2819
C20orf200	-3.4071	3.04472	-13.1353	1.23099e-32	2.51579e-31	63.2627
SUCLG2	-1.18462	12.3507	-12.958	1.2081e-32	2.47161e-31	63.244
CCBE1	-4.12074	3.83006	-13.0345	1.2434e-32	2.53845e-31	63.2322
MYH11	-4.46521	12.666	-12.9512	1.28822e-32	2.62719e-31	63.1803
TM6SF2	-3.26513	4.86037	-12.9597	1.31469e-32	2.67834e-31	63.1623
EMILIN3	-2.49528	4.17581	-12.9615	1.35951e-32	2.76672e-31	63.1302
MAGEE2	-2.23255	1.46407	-14.0161	1.74656e-32	3.52839e-31	63.0868
ACVRL1	-1.84746	11.2424	-12.9393	1.4399e-32	2.92723e-31	63.0698
GPT2	1.66172	11.4641	12.9389	1.44541e-32	2.93534e-31	63.066
NR2C2AP	1.15849	10.1704	12.9342	1.5099e-32	3.06311e-31	63.0226
MXD1	-1.74739	11.3962	-12.9285	1.59261e-32	3.2275e-31	62.9697
PPA1	1.18345	13.6685	12.9257	1.63543e-32	3.31079e-31	62.9433
TMEM97	1.52338	11.4493	12.9249	1.64795e-32	3.33266e-31	62.9358
KPNA2	1.34477	12.4794	12.916	1.79188e-32	3.61615e-31	62.8526
GPATCH4	1.11601	10.8913	12.915	1.80785e-32	3.64457e-31	62.8438
ABCA6	-3.70269	4.44384	-12.9359	1.81697e-32	3.65913e-31	62.8434
E2F3	1.11718	10.3509	12.9048	1.9892e-32	4.00181e-31	62.7489
PCOLCE2	-4.52823	4.78861	-13.0073	2.06335e-32	4.14667e-31	62.7351
MAPK4	-4.08142	3.41038	-13.0615	2.10736e-32	4.2307e-31	62.7259
STK31	3.69388	5.39523	12.9119	2.15993e-32	4.32276e-31	62.6849
ADCY5	-3.93583	5.95575	-12.9076	2.13885e-32	4.28947e-31	62.6792
FMO4	-1.85511	6.92824	-12.8964	2.15246e-32	4.31229e-31	62.6706
CLIC5	-2.13182	11.1243	-12.8952	2.17654e-32	4.35149e-31	62.6596
PHOX2A	-3.05678	2.28348	-13.7289	2.65983e-32	5.25248e-31	62.6286
HEATR1	1.19168	11.2495	12.8918	2.24582e-32	4.48537e-31	62.6285
NEFL	-4.34031	3.89975	-13.0239	2.31465e-32	4.61416e-31	62.6271
SYNM	-4.04463	9.57365	-12.8886	2.31508e-32	4.61416e-31	62.5983
RPP40	1.35841	8.39703	12.8845	2.40432e-32	4.78707e-31	62.5608
BEND5	-2.94087	3.93219	-12.9019	2.43038e-32	4.82716e-31	62.554
PLAC8	-3.89731	10.0431	-12.8834	2.42868e-32	4.82716e-31	62.5507
CES2	-2.19951	13.193	-12.8833	2.43195e-32	4.82716e-31	62.5494
BEND4	-2.93714	2.78708	-13.0582	2.54497e-32	5.04109e-31	62.5422
GPER	-2.89027	6.28862	-12.8812	2.47896e-32	4.91542e-31	62.5304
CCDC99	1.22545	9.24145	12.8783	2.54756e-32	5.04109e-31	62.5033
PCSK9	2.96708	10.6521	12.8772	2.57559e-32	5.09133e-31	62.4924
CRYBA2	-3.62003	2.60761	-13.1207	2.76489e-32	5.45438e-31	62.4747
ODF2	1.01197	11.0144	12.8688	2.78449e-32	5.48744e-31	62.415
MCM7	1.22192	13.2179	12.8652	2.88094e-32	5.67172e-31	62.3812
SLC7A14	-3.79317	2.9556	-13.4671	3.35365e-32	6.56221e-31	62.3554
HTR3E	-3.56999	2.48644	-13.6688	3.49643e-32	6.82086e-31	62.3523
C16orf46	1.20308	6.04832	12.8588	3.05611e-32	6.01045e-31	62.3226
TRIM59	1.24192	8.83442	12.856	3.13828e-32	6.16578e-31	62.2963
C16orf55	1.2367	8.64353	12.8554	3.15479e-32	6.18915e-31	62.2911
RCAN2	-2.05127	8.41508	-12.8554	3.15659e-32	6.18915e-31	62.2905
C6orf186	-3.1965	2.60642	-13.067	3.37839e-32	6.60393e-31	62.2693
HOXD1	-3.10953	5.32276	-12.8528	3.23346e-32	6.33344e-31	62.2666
CD44	1.26	13.6858	12.8456	3.45814e-32	6.75299e-31	62.1999
TCP11L1	-1.16768	8.19438	-12.8422	3.56927e-32	6.95593e-31	62.1685
GTF3A	1.63319	12.7069	12.8375	3.73175e-32	7.26525e-31	62.1243
ASAP3	-2.03041	8.93286	-12.8364	3.76906e-32	7.3305e-31	62.1145
MND1	1.61184	7.89765	12.8339	3.85591e-32	7.48873e-31	62.0918
PNO1	1.15702	10.4949	12.8339	3.85817e-32	7.48873e-31	62.0913
C4orf19	-1.70758	10.1035	-12.8277	4.08826e-32	7.92737e-31	62.0338
RGS9	-2.75443	4.62286	-12.8338	4.25306e-32	8.22216e-31	61.9968
BTNL8	-4.14937	7.94576	-12.8261	4.24818e-32	8.22096e-31	61.9962
HM13	1.17485	13.1456	12.8236	4.24601e-32	8.22096e-31	61.9962
GMPS	1.01717	11.3947	12.8183	4.46214e-32	8.60913e-31	61.9469
SCN4B	-2.61279	6.13864	-12.8149	4.60531e-32	8.87648e-31	61.9155
CUX2	-2.41715	1.70187	-13.1686	5.05185e-32	9.67921e-31	61.8997
NUFIP1	1.43665	9.35276	12.8101	4.81661e-32	9.27175e-31	61.871
SLC23A1	-3.35895	5.31036	-12.8177	4.82479e-32	9.27175e-31	61.871
C6orf167	1.29161	9.11965	12.81	4.82269e-32	9.27175e-31	61.8697
RANGAP1	1.05002	12.5035	12.8073	4.94285e-32	9.48919e-31	61.8453
C6orf105	-4.42083	8.02973	-12.8054	5.0317e-32	9.65016e-31	61.8276
NPY6R	-4.2932	3.46853	-13.2883	5.67601e-32	1.08107e-30	61.8105
SH2D6	-3.82797	2.70049	-13.0558	5.45506e-32	1.04311e-30	61.8023
MGST3	-1.00847	11.9703	-12.7997	5.30903e-32	1.01619e-30	61.7744
NAT9	1.11223	10.3866	12.7964	5.47285e-32	1.04547e-30	61.7442
KIAA0513	-2.15001	9.2727	-12.796	5.4939e-32	1.04845e-30	61.7404
MORC2	1.01202	10.9664	12.7946	5.564e-32	1.06078e-30	61.7278
CHP2	-5.44177	9.05894	-12.805	5.83658e-32	1.11056e-30	61.6837
CFL2	-2.0584	8.91089	-12.7882	5.90729e-32	1.12291e-30	61.6684
BOP1	1.80431	10.2711	12.7867	5.99077e-32	1.13766e-30	61.6544
CASD1	-1.22338	9.86949	-12.7857	6.04914e-32	1.14761e-30	61.6448
RASGEF1C	-3.07774	2.02939	-13.3636	7.05948e-32	1.32885e-30	61.6135
KIAA1683	-2.33246	5.99698	-12.7803	6.3597e-32	1.20535e-30	61.5951
FAM189A2	-3.32423	4.28374	-12.7885	6.48161e-32	1.22725e-30	61.5785
RBM20	-2.69433	3.98948	-12.7909	6.49313e-32	1.22822e-30	61.5773
GGCT	1.28622	11.8007	12.7745	6.71097e-32	1.26695e-30	61.5417
EXOSC2	1.03822	10.2475	12.7735	6.77447e-32	1.27769e-30	61.5324
KLK6	7.28986	7.75377	12.828	7.85624e-32	1.47451e-30	61.5169
KCNK3	-3.61934	4.1541	-12.8092	7.02299e-32	1.32327e-30	61.5052
AHCY	1.40286	14.0647	12.7634	7.44043e-32	1.39919e-30	61.4393
CENPP	1.38811	7.49793	12.7617	7.55999e-32	1.42029e-30	61.4235
CTPS	1.27441	10.8075	12.7562	7.9614e-32	1.4928e-30	61.3721
ABHD5	-1.06779	9.87887	-12.7556	8.00033e-32	1.49865e-30	61.3673
LRMP	-3.20229	6.38245	-12.7545	8.08721e-32	1.51345e-30	61.3566
RGS13	-3.61712	3.3962	-12.8462	8.49008e-32	1.58731e-30	61.3293
POLQ	1.68595	8.82997	12.742	9.07884e-32	1.69574e-30	61.2417
CHI3L1	3.63639	9.13365	12.7376	9.46009e-32	1.76524e-30	61.2009
FANCA	1.53529	10.1886	12.737	9.5159e-32	1.77394e-30	61.1951
ZDHHC9	1.32629	12.5226	12.7358	9.61834e-32	1.79131e-30	61.1844
FAM60A	1.22816	12.309	12.7324	9.92989e-32	1.84689e-30	61.1528
PPAN	1.15597	10.6684	12.7291	1.02436e-31	1.90226e-30	61.1219
ZNF473	1.11447	9.22644	12.7233	1.08107e-31	2.00565e-30	61.0684
LOC572558	-3.82919	2.58587	-13.7034	1.34672e-31	2.48417e-30	61.0497
STIM1	-1.01923	11.2306	-12.7163	1.15365e-31	2.13825e-30	61.0039
CCDC41	1.15356	9.11757	12.7156	1.16074e-31	2.14932e-30	60.9978
MT1E	-3.48673	9.9395	-12.7135	1.18371e-31	2.18976e-30	60.9784
PFDN2	1.08261	11.0323	12.7041	1.29242e-31	2.38856e-30	60.8912
MTM1	-1.31797	9.97015	-12.7002	1.339e-31	2.47229e-30	60.856
GRIA4	-2.90142	2.99339	-12.8205	1.37988e-31	2.54049e-30	60.8531
C1QTNF7	-3.30242	5.25934	-12.7003	1.36925e-31	2.52332e-30	60.8344
C21orf88	-4.34589	3.51016	-12.8403	1.413e-31	2.59897e-30	60.8344
INA	-3.63898	3.56006	-12.7806	1.50014e-31	2.75663e-30	60.7635
DTL	1.43224	9.88017	12.6852	1.54012e-31	2.82741e-30	60.7171
CEACAM1	-2.12644	13.2873	-12.6825	1.57886e-31	2.89578e-30	60.6925
RIC3	-3.29558	3.15482	-12.8237	1.64047e-31	3.00591e-30	60.6862
FOLR2	-3.2241	7.22067	-12.6779	1.64835e-31	3.0175e-30	60.6497
LGI4	-2.70312	6.88608	-12.6711	1.75476e-31	3.20925e-30	60.5876
C1orf150	-2.7217	2.54071	-12.944	1.86602e-31	3.39664e-30	60.5868
NCOA4	-1.00844	12.9623	-12.6704	1.76688e-31	3.22836e-30	60.5808
SYNPO2	-3.68664	10.2935	-12.6698	1.77697e-31	3.24372e-30	60.5751
IARS	1.08277	12.8159	12.6694	1.78299e-31	3.25164e-30	60.5718
TACR2	-3.66353	6.37108	-12.6667	1.82826e-31	3.33106e-30	60.5469
MCM3	1.15025	12.7665	12.6566	2.00784e-31	3.65135e-30	60.4539
KLRF1	-2.3113	1.97663	-12.8098	2.0925e-31	3.79816e-30	60.452
NOP16	1.20841	10.0682	12.6524	2.08774e-31	3.79309e-30	60.4152
MSI2	1.23411	9.5822	12.6513	2.10885e-31	3.82424e-30	60.4052
TFR2	2.8687	6.51694	12.6509	2.11624e-31	3.83404e-30	60.4017
FAM150B	-3.10498	3.5874	-12.6969	2.23755e-31	4.05003e-30	60.3579
ELAVL3	-2.84889	1.93758	-13.419	2.65979e-31	4.79184e-30	60.3376
GRINA	1.24137	13.0027	12.6415	2.30959e-31	4.17651e-30	60.3149
PLOD3	1.15887	12.8995	12.6407	2.32692e-31	4.20392e-30	60.3075
TRIM40	-3.28392	5.42188	-12.6417	2.35911e-31	4.25808e-30	60.2944
CD1D	-2.13496	6.42008	-12.636	2.43082e-31	4.38342e-30	60.2641
SYP	-2.21922	6.71535	-12.6136	2.99136e-31	5.38417e-30	60.0582
LMOD1	-3.4246	9.74354	-12.6088	3.1256e-31	5.62055e-30	60.0146
SNCG	-2.54587	5.83896	-12.606	3.20761e-31	5.76266e-30	59.9889
PDE5A	-1.94997	9.86564	-12.6047	3.24777e-31	5.82938e-30	59.9765
GFI1B	-3.21768	2.82697	-12.7519	3.41176e-31	6.10671e-30	59.9613
NAP1L1	1.13039	13.6957	12.6006	3.37407e-31	6.04484e-30	59.9387
ACCN2	2.00308	9.18355	12.5941	3.58321e-31	6.40764e-30	59.879
PEG3	-2.89982	5.57346	-12.5908	3.69442e-31	6.60039e-30	59.8487
NKD1	4.07453	9.45682	12.5882	3.78287e-31	6.75219e-30	59.8252
ACSBG1	-1.77171	3.50291	-12.5864	3.93409e-31	7.01561e-30	59.7868
TCF21	-2.52769	7.9765	-12.579	4.12132e-31	7.34272e-30	59.7401
PTH1R	-3.04129	3.32812	-12.6051	4.17437e-31	7.43039e-30	59.7336
SNAP91	-3.18317	2.58827	-12.9378	4.65283e-31	8.25919e-30	59.7003
SGOL1	1.50816	8.10047	12.5704	4.45952e-31	7.92334e-30	59.6618
NCRNA00152	1.56594	8.15942	12.5652	4.67843e-31	8.29701e-30	59.6143
SNAI1	1.80706	7.83384	12.5559	5.09877e-31	9.03417e-30	59.5289
ACACB	-1.94076	9.58574	-12.5535	5.21609e-31	9.23359e-30	59.5063
C1QTNF2	-1.95204	5.47655	-12.5529	5.24573e-31	9.27754e-30	59.5007
LRP11	1.2638	11.5598	12.5518	5.29567e-31	9.35684e-30	59.4913
CDCA7	1.67487	12.4518	12.5497	5.39904e-31	9.51384e-30	59.4721
NFXL1	1.10216	9.36852	12.5484	5.46622e-31	9.62344e-30	59.4598
BFSP1	1.97845	6.58866	12.5483	5.47295e-31	9.62652e-30	59.4586
CHL1	-3.31633	6.50205	-12.5505	5.73782e-31	1.00832e-29	59.4133
UBE2CBP	1.2394	7.58628	12.5382	6.00555e-31	1.05441e-29	59.3664
CELF4	-2.84194	2.40172	-12.6379	6.25448e-31	1.09712e-29	59.3494
UCN2	3.416	3.71899	12.5726	7.15068e-31	1.25092e-29	59.283
LOC283267	-1.09355	8.66944	-12.5286	6.56288e-31	1.15017e-29	59.2783
STC1	2.31064	8.91183	12.5233	6.8933e-31	1.20698e-29	59.2296
PTPRZ1	-3.83687	3.24842	-12.7387	7.28329e-31	1.27296e-29	59.2241
RNF43	2.18193	13.1895	12.5147	7.46028e-31	1.30272e-29	59.1511
OLFM3	-3.04694	2.21037	-13.2049	8.93036e-31	1.5524e-29	59.1227
NEK5	3.01712	3.71214	12.5317	7.999e-31	1.39553e-29	59.1128
PAPSS2	-2.12765	11.783	-12.5046	8.18722e-31	1.42707e-29	59.0589
ADAMTS6	2.21278	5.99948	12.5019	8.58435e-31	1.49495e-29	59.0124
SNORA8	1.35329	9.56886	12.4977	8.73288e-31	1.51944e-29	58.9948
LIPC	-3.60542	3.11271	-12.5454	8.94288e-31	1.55318e-29	58.9826
RAD18	1.13546	9.59016	12.4947	8.97806e-31	1.55789e-29	58.9673
AMN	-2.61976	9.79215	-12.4792	1.03514e-30	1.79297e-29	58.8261
MMP3	4.85851	8.89411	12.481	1.04122e-30	1.80189e-29	58.8208
MS4A10	-3.97665	1.88704	-13.6557	1.33121e-30	2.28327e-29	58.8194
TRAF5	1.50548	11.0229	12.4741	1.08512e-30	1.87618e-29	58.7793
LTC4S	-2.6577	3.24989	-12.497	1.09989e-30	1.90002e-29	58.7714
ZNF697	1.38112	8.54101	12.4711	1.11532e-30	1.92494e-29	58.752
HSPB8	-3.1894	8.25397	-12.466	1.16897e-30	2.01575e-29	58.7054
SLC25A32	1.09745	10.5206	12.4656	1.17397e-30	2.02255e-29	58.7012
FOXF2	-2.44096	7.73392	-12.4609	1.2252e-30	2.10894e-29	58.6588
PTGER4	-1.8174	9.95058	-12.4601	1.2347e-30	2.1234e-29	58.6511
STOX2	-2.71	2.91142	-12.5136	1.28356e-30	2.2035e-29	58.6258
UGGT2	1.27739	9.92447	12.456	1.28198e-30	2.20275e-29	58.6138
CENPH	1.36138	9.20678	12.4506	1.34673e-30	2.30785e-29	58.5649
NCL	1.06337	15.1514	12.4481	1.37859e-30	2.36035e-29	58.5417
CLDN8	-6.34836	5.39092	-13.1217	1.6332e-30	2.78394e-29	58.5216
SEMA6A	-2.85801	9.6954	-12.4383	1.50894e-30	2.58124e-29	58.452
TCN2	-1.84379	9.7909	-12.4377	1.51654e-30	2.59195e-29	58.4471
GALNTL1	-3.49279	4.5164	-12.4447	1.58783e-30	2.71138e-29	58.4042
NLE1	1.23312	10.202	12.4311	1.61214e-30	2.75046e-29	58.3864
TARBP1	1.29221	10.7349	12.4258	1.69192e-30	2.88149e-29	58.3385
FAM181B	-2.90237	2.4591	-12.6383	1.81389e-30	3.08105e-29	58.3189
WDR3	1.07761	11.027	12.4221	1.75158e-30	2.98047e-29	58.3041
OCEL1	-1.23425	8.8351	-12.4217	1.75773e-30	2.9883e-29	58.3006
ZNF485	1.26903	7.38192	12.4178	1.82266e-30	3.09323e-29	58.2646
MAOA	-2.28695	12.2443	-12.4153	1.86366e-30	3.16004e-29	58.2425
HMGA1	1.36576	13.9097	12.4144	1.87956e-30	3.18421e-29	58.2341
MRPS17	1.12143	9.66079	12.4141	1.88417e-30	3.18922e-29	58.2317
DISP2	-2.28398	7.34818	-12.4103	1.95172e-30	3.30067e-29	58.1967
HRCT1	-2.62431	7.76583	-12.4046	2.05714e-30	3.47286e-29	58.1445
B4GALNT2	-5.74039	5.57354	-12.651	2.38822e-30	4.02124e-29	58.0556
MAPK15	3.6723	5.31419	12.3964	2.31485e-30	3.90451e-29	58.0386
TTK	1.43752	9.71908	12.3897	2.3584e-30	3.97451e-29	58.0089
C2orf58	-2.38113	2.34828	-12.4794	2.47608e-30	4.16556e-29	57.9823
MYPN	-3.08649	2.9533	-12.5057	2.60631e-30	4.38082e-29	57.9387
CKS2	1.49802	11.0585	12.3767	2.65786e-30	4.46359e-29	57.8902
CDCA3	1.48377	9.61085	12.3737	2.73094e-30	4.58233e-29	57.8633
RBM47	-1.17015	12.7545	-12.373	2.75041e-30	4.611e-29	57.8563
TGDS	1.21358	9.72979	12.3723	2.76816e-30	4.63673e-29	57.8499
CEND1	-2.31851	3.24115	-12.3811	2.8445e-30	4.76047e-29	57.8256
DNAJC28	-1.53676	4.68408	-12.3709	2.86342e-30	4.78799e-29	57.8168
FAM46C	-2.38734	9.80126	-12.3632	3.00863e-30	5.02645e-29	57.7672
S100B	-2.7209	6.33822	-12.3591	3.12452e-30	5.21555e-29	57.7297
SCN3A	-2.67883	4.33121	-12.3885	3.17345e-30	5.28808e-29	57.7215
EXOSC7	1.00014	10.5131	12.3519	3.33785e-30	5.55724e-29	57.6642
VAT1L	-2.40063	6.37728	-12.355	3.38613e-30	5.63275e-29	57.651
HSPH1	1.71962	12.988	12.3489	3.42969e-30	5.70031e-29	57.6372
MAPK10	-2.71491	5.25249	-12.3483	3.44813e-30	5.72603e-29	57.6319
LITAF	-1.14554	12.7525	-12.3472	3.48548e-30	5.78308e-29	57.6212
DSCAML1	-3.40304	3.4685	-12.4439	3.86788e-30	6.40655e-29	57.5429
UBE2T	1.45173	9.87551	12.3368	3.834e-30	6.35589e-29	57.5266
FCER1A	-3.2949	4.16658	-12.3783	3.99032e-30	6.60368e-29	57.4977
SLC8A3	-2.46103	2.49589	-12.4136	4.14959e-30	6.86139e-29	57.468
ALKBH2	1.1615	9.26883	12.3221	4.38498e-30	7.2444e-29	57.3934
CFP	-2.40948	5.74886	-12.3178	4.56391e-30	7.53357e-29	57.3537
CNTN1	-4.1084	3.79581	-12.4524	4.79053e-30	7.89415e-29	57.3379
TKT	1.07264	14.0833	12.3136	4.74031e-30	7.81808e-29	57.3161
HRNBP3	-3.94491	3.58947	-12.3516	5.08594e-30	8.37381e-29	57.2569
MAD2L1	1.45339	10.7446	12.3046	5.14673e-30	8.46668e-29	57.2345
2_Mar	-1.09923	9.61728	-12.3019	5.27906e-30	8.67697e-29	57.2093
PTRH1	1.27714	8.71503	12.2978	5.47902e-30	8.99033e-29	57.1724
ACO2	-1.06793	12.9984	-12.29	5.88409e-30	9.64681e-29	57.1016
C15orf42	1.70828	8.97182	12.2883	5.97447e-30	9.78668e-29	57.0865
CHAF1B	1.36005	9.06284	12.2833	6.25414e-30	1.02361e-28	57.0411
GRIK5	-3.38057	4.40875	-12.2914	6.45812e-30	1.0561e-28	57.0119
LRRC1	-1.04643	10.8745	-12.2742	6.79928e-30	1.11095e-28	56.9581
MFSD2B	1.486	7.5499	12.2674	7.23272e-30	1.18077e-28	56.8968
PRMT3	1.25209	10.0037	12.2661	7.32338e-30	1.19456e-28	56.8845
PTGDR	-4.06401	5.1855	-12.2644	7.59517e-30	1.23785e-28	56.8488
FMO5	-2.24409	9.20569	-12.2619	7.60658e-30	1.23867e-28	56.8468
RFWD3	1.05154	11.2327	12.2581	7.87548e-30	1.28137e-28	56.8123
PGM5	-3.72411	8.45659	-12.2555	8.06725e-30	1.31147e-28	56.7885
C14orf139	-1.95795	6.3733	-12.2509	8.41006e-30	1.36605e-28	56.7472
SCUBE2	-3.0455	7.04593	-12.2492	8.54941e-30	1.38752e-28	56.7309
CD209	-3.00778	7.5554	-12.2396	9.52437e-30	1.54316e-28	56.6242
NCAPG	1.358	10.1688	12.2329	9.91907e-30	1.60576e-28	56.5834
LPP	-1.51998	9.38235	-12.2287	1.03018e-29	1.66633e-28	56.5459
RRM2	1.48554	12.0533	12.2276	1.04139e-29	1.68305e-28	56.5351
MPPE1	-1.09402	9.84144	-12.2267	1.04997e-29	1.69548e-28	56.527
CTU2	1.07345	9.54835	12.2223	1.09224e-29	1.76227e-28	56.4878
C8orf30A	1.2873	10.9297	12.2195	1.12086e-29	1.80543e-28	56.4622
GPM6A	-4.96011	4.33052	-12.4726	1.22895e-29	1.97459e-28	56.4318
SPTBN5	3.07159	6.75888	12.2146	1.17186e-29	1.88443e-28	56.418
TIGD1	1.45587	7.89841	12.2087	1.23674e-29	1.98546e-28	56.3645
JAM2	-2.90464	6.38577	-12.2078	1.27233e-29	2.04091e-28	56.3369
C5orf40	-2.27392	1.70389	-12.4328	1.43267e-29	2.29429e-28	56.2746
C7orf27	1.02035	11.562	12.1955	1.39477e-29	2.23546e-28	56.2452
NECAB1	-2.57093	4.96617	-12.194	1.44386e-29	2.3103e-28	56.2114
PDZRN4	-4.1214	4.47053	-12.2519	1.46847e-29	2.34773e-28	56.2088
SRM	1.15205	11.4762	12.1869	1.50932e-29	2.40904e-28	56.1669
VARS	1.07707	12.5275	12.1865	1.51399e-29	2.41451e-28	56.1638
ARPP21	-2.29529	1.36207	-13.6056	2.18831e-29	3.4444e-28	56.1011
GJB4	3.54665	6.56713	12.1822	1.64025e-29	2.61156e-28	56.0958
EPM2A	-1.30579	7.37266	-12.1727	1.71691e-29	2.72911e-28	56.039
PNPT1	1.13039	10.9234	12.1695	1.76895e-29	2.80951e-28	56.0094
HIST1H1C	-1.90316	9.25782	-12.1676	1.79897e-29	2.85484e-28	55.9927
LOC100130933	-1.91192	6.50348	-12.1662	1.85865e-29	2.94713e-28	55.9609
SYNPO	-1.61282	11.5007	-12.1606	1.91819e-29	3.03904e-28	55.9291
CDC45	1.63879	9.42116	12.16	1.92769e-29	3.0516e-28	55.9241
C8orf80	-3.27835	4.06035	-12.1958	1.98999e-29	3.14763e-28	55.902
ACAT1	-1.36111	11.2606	-12.1537	2.04228e-29	3.22771e-28	55.8669
TUBAL3	-3.14222	7.47201	-12.1535	2.04524e-29	3.22975e-28	55.8654
RPL36A	2.14454	8.10504	12.1517	2.07862e-29	3.27976e-28	55.8494
NONO	1.00453	14.209	12.1491	2.12998e-29	3.35807e-28	55.8251
KCNAB1	-1.70672	5.46132	-12.1475	2.16064e-29	3.40363e-28	55.811
FIGNL1	1.24328	9.62954	12.1458	2.19375e-29	3.45016e-28	55.7959
CORO2B	-2.80057	5.16376	-12.1442	2.22619e-29	3.49833e-28	55.7813
ATP13A4	-3.70418	4.09608	-12.1916	2.25676e-29	3.54061e-28	55.7795
PPP1R12B	-2.24789	11.2851	-12.1436	2.2376e-29	3.51339e-28	55.7762
OLA1	1.00344	12.322	12.1371	2.37573e-29	3.72423e-28	55.7168
KCNMA1	-3.6409	8.44647	-12.1367	2.38289e-29	3.73242e-28	55.7138
GYPC	-2.00879	8.28342	-12.135	2.42134e-29	3.78958e-28	55.6979
HTR4	-3.76968	4.09027	-12.2915	2.52461e-29	3.94799e-28	55.6947
DLX4	2.27046	4.18074	12.1305	2.57309e-29	4.02056e-28	55.6382
PAFAH2	-1.12878	10.4355	-12.1277	2.58733e-29	4.03954e-28	55.6321
ZBTB16	-3.73684	3.74149	-12.2116	2.71932e-29	4.23534e-28	55.6042
PLEKHG4	1.88529	10.2712	12.124	2.67656e-29	4.17547e-28	55.5985
HLF	-2.37509	6.48171	-12.1213	2.74129e-29	4.26612e-28	55.5748
FCER2	-4.07936	3.16532	-12.2889	2.87895e-29	4.47315e-28	55.5672
PAG1	-1.78051	10.1847	-12.1192	2.79434e-29	4.34518e-28	55.5558
CNTN3	-3.82787	4.88767	-12.1537	2.90746e-29	4.51019e-28	55.5258
TOM1L2	-1.16126	11.0758	-12.1152	2.89725e-29	4.49796e-28	55.5199
TMOD1	-1.94232	7.7968	-12.1143	2.92323e-29	4.53101e-28	55.511
LGALS2	-3.82164	7.02721	-12.1168	3.03314e-29	4.6976e-28	55.476
NCAPH	1.37639	10.0507	12.1044	3.19772e-29	4.94852e-28	55.422
MGLL	-1.33821	12.837	-12.1039	3.21089e-29	4.96492e-28	55.4179
KCTD9	-1.21417	10.246	-12.103	3.23819e-29	5.00314e-28	55.4095
NEU4	-3.22443	7.8292	-12.1	3.32793e-29	5.13767e-28	55.3824
INCA1	-1.4204	4.75046	-12.0997	3.33565e-29	5.14548e-28	55.3801
LRRC3B	-2.20041	1.4519	-13.0979	4.28144e-29	6.53656e-28	55.3596
MGC42105	-2.23042	2.21301	-12.158	3.48604e-29	5.37317e-28	55.3516
GTPBP3	1.06963	9.74148	12.0939	3.51799e-29	5.4181e-28	55.3273
ADCY9	-1.42901	10.1435	-12.0928	3.55138e-29	5.46516e-28	55.3179
MOBKL2B	-1.56931	10.3948	-12.0906	3.6251e-29	5.57418e-28	55.2975
GRIN2B	2.80442	4.92849	12.1062	3.77254e-29	5.79626e-28	55.2786
NR1H4	-4.3953	4.06968	-12.2219	4.07394e-29	6.24444e-28	55.2163
C1orf112	1.27527	8.82721	12.0799	3.99298e-29	6.12522e-28	55.2017
SCIN	-3.05647	8.91305	-12.0759	4.14027e-29	6.34108e-28	55.1657
CA12	-2.54616	12.1147	-12.0776	4.1586e-29	6.36411e-28	55.1619
ENTPD8	-3.41168	8.74443	-12.0727	4.26214e-29	6.51739e-28	55.1369
SLC2A4	-2.4331	7.0123	-12.0726	4.26564e-29	6.51759e-28	55.1361
KCNB1	-3.3877	2.5151	-12.4145	4.6871e-29	7.11651e-28	55.1254
PSMC3IP	1.54025	7.5581	12.0699	4.37494e-29	6.67403e-28	55.111
AKR1B10	-4.35743	8.6427	-12.0819	4.42307e-29	6.73681e-28	55.1034
PLK1	1.385	11.2006	12.069	4.40986e-29	6.722e-28	55.1031
RASD2	-2.4652	8.16574	-12.0656	4.54645e-29	6.91927e-28	55.0729
BIRC5	1.50262	10.0854	12.0639	4.61663e-29	7.02054e-28	55.0577
AGXT2L2	-1.13296	9.98394	-12.0628	4.6628e-29	7.08519e-28	55.0478
GAP43	-3.68391	4.29847	-12.1228	4.77503e-29	7.23864e-28	55.0394
DBF4B	1.29993	8.51458	12.0617	4.7095e-29	7.1449e-28	55.0379
KLF9	-1.81139	10.1209	-12.0598	4.79445e-29	7.26236e-28	55.0202
LONRF2	-4.22361	4.02876	-12.1559	5.1464e-29	7.78938e-28	54.975
SLC5A7	-3.45801	2.50861	-12.6291	5.96529e-29	8.98656e-28	54.9399
PYCRL	1.43384	10.0665	12.0485	5.31078e-29	8.03188e-28	54.9187
AZGP1	2.79498	10.8659	12.048	5.33293e-29	8.05907e-28	54.9146
HHLA2	-3.28351	10.1587	-12.0466	5.4031e-29	8.15872e-28	54.9016
ADRB2	-2.56847	4.60464	-12.048	5.4374e-29	8.20411e-28	54.8959
RPS6KL1	1.47702	8.30099	12.0395	5.76375e-29	8.68972e-28	54.8375
TMEM20	-1.37921	8.55719	-12.0313	6.20774e-29	9.34355e-28	54.7639
NPRL3	1.01481	10.8163	12.0312	6.21194e-29	9.34355e-28	54.7632
VPREB3	-3.07146	3.85018	-12.038	6.31834e-29	9.49619e-28	54.7485
GINS1	1.57877	10.111	12.0261	6.50587e-29	9.77045e-28	54.7173
GNG13	-3.38367	2.43824	-12.3432	7.15709e-29	1.06985e-27	54.7005
GAD1	4.43779	5.2405	12.0525	7.22391e-29	1.07901e-27	54.6833
PSPH	1.42659	9.84933	12.0214	6.78873e-29	1.01873e-27	54.6751
UNC5CL	2.2659	8.87377	12.0188	6.95153e-29	1.04235e-27	54.6516
ASPHD1	2.16471	7.73291	12.018	6.99735e-29	1.04841e-27	54.6451
SLC3A2	1.11804	12.8689	12.0159	7.1324e-29	1.06719e-27	54.6261
BUB1B	1.43527	10.237	12.0159	7.13375e-29	1.06719e-27	54.6259
C2orf7	-1.14306	9.59119	-12.0115	7.42229e-29	1.10778e-27	54.5866
IGSF10	-3.20793	5.42756	-12.0161	7.7014e-29	1.14855e-27	54.5521
SLCO2A1	-2.20629	9.94435	-11.9946	8.64809e-29	1.28874e-27	54.435
RICH2	-2.53699	9.38955	-11.9913	8.91078e-29	1.32686e-27	54.4053
SFRP5	-3.95533	3.34174	-12.2953	9.67571e-29	1.43744e-27	54.3984
TGIF1	1.11023	11.8473	11.9873	9.24609e-29	1.37573e-27	54.3687
SLC7A6	1.1411	11.509	11.9788	9.98392e-29	1.48209e-27	54.2925
ABCD3	-1.05025	11.5916	-11.9774	1.01046e-28	1.49884e-27	54.2806
CPT1A	-1.28272	12.5565	-11.9757	1.02654e-28	1.52153e-27	54.2649
TNFSF10	-1.3621	11.5749	-11.9667	1.11371e-28	1.64947e-27	54.1841
CEBPB	1.19232	10.9762	11.9665	1.11512e-28	1.65029e-27	54.1828
S100P	2.47864	12.5629	11.963	1.15116e-28	1.70102e-27	54.1513
TMEM54	-1.40634	12.972	-11.9611	1.1711e-28	1.72917e-27	54.1342
KNTC1	1.27398	10.1148	11.9485	1.31221e-28	1.93456e-27	54.0214
TTLL6	-2.76691	5.94649	-11.9527	1.36487e-28	2.01066e-27	53.9844
PVR	1.04734	11.8282	11.943	1.37947e-28	2.03062e-27	53.9718
SCUBE1	-2.87422	5.72008	-11.9459	1.42291e-28	2.08978e-27	53.9426
LEF1	2.17135	8.77114	11.9396	1.42154e-28	2.08978e-27	53.942
ABP1	-2.00748	13.1096	-11.9395	1.42281e-28	2.08978e-27	53.9411
IRX5	3.7331	4.46047	11.9793	1.54434e-28	2.26296e-27	53.9211
DHRS7C	-3.31679	1.89218	-14.9564	2.54928e-28	3.68519e-27	53.9027
CDCA4	1.24919	10.0124	11.9332	1.50726e-28	2.21031e-27	53.8839
IL8	3.4601	10.2701	11.9292	1.56166e-28	2.28661e-27	53.8487
EYA2	-3.88838	5.97346	-11.923	1.68309e-28	2.46254e-27	53.775
GALNT12	-1.47695	11.2892	-11.9092	1.87143e-28	2.73395e-27	53.6692
STAP1	-3.08613	3.24665	-11.9837	1.92122e-28	2.80457e-27	53.6624
CA14	-2.35053	3.21337	-11.9184	2.04706e-28	2.98601e-27	53.585
DUS4L	1.14412	8.42913	11.897	2.0876e-28	3.04285e-27	53.5608
RBKS	-1.30795	7.37787	-11.8958	2.11034e-28	3.07368e-27	53.55
SAMD10	1.40003	9.05528	11.8953	2.12026e-28	3.0858e-27	53.5454
GLRA4	-2.67733	2.03962	-12.2311	2.32325e-28	3.36601e-27	53.5383
SUV39H2	1.1275	9.11083	11.8898	2.22748e-28	3.23698e-27	53.4965
CLEC5A	3.20945	5.80845	11.8929	2.24902e-28	3.26337e-27	53.4933
PERP	1.24238	14.256	11.8891	2.24309e-28	3.25721e-27	53.4895
GAB1	-1.14373	10.1941	-11.8882	2.26032e-28	3.2773e-27	53.4819
UGT2A3	-5.21611	7.56546	-11.8948	2.43303e-28	3.52242e-27	53.4126
PRKAR2B	-2.48475	7.87701	-11.8773	2.4935e-28	3.60726e-27	53.3846
FAM150A	3.71336	5.08322	11.9017	2.57109e-28	3.71394e-27	53.3772
ADAMTSL1	-2.52627	7.03438	-11.872	2.6144e-28	3.77369e-27	53.3376
BCAS1	-2.96494	10.455	-11.8647	2.79191e-28	4.0269e-27	53.2724
CNTNAP3	-2.98329	3.96343	-11.8852	2.92221e-28	4.20855e-27	53.2336
CASQ2	-4.95828	4.82355	-11.9363	2.98854e-28	4.30087e-27	53.2247
CXCL3	2.73664	9.61682	11.8521	3.12743e-28	4.4974e-27	53.1599
PACSIN2	-1.18001	11.2984	-11.8506	3.17158e-28	4.5575e-27	53.146
FAM70A	-2.97692	4.73176	-11.8402	3.61403e-28	5.18943e-27	53.0175
ATHL1	2.44299	10.4266	11.8325	3.7328e-28	5.35502e-27	52.9844
KIAA1211	-2.07369	9.45562	-11.8324	3.7349e-28	5.35502e-27	52.9838
TGS1	1.07693	10.6561	11.8281	3.8829e-28	5.56309e-27	52.9452
LGALS9C	-2.68066	8.32335	-11.8277	3.89477e-28	5.57596e-27	52.9422
CHGB	-4.37749	5.44187	-11.8491	4.03449e-28	5.77073e-27	52.9137
ECE2	1.18321	9.43086	11.8237	4.03679e-28	5.77073e-27	52.9067
ANXA3	1.49525	11.7241	11.8217	4.10953e-28	5.87036e-27	52.889
HSPB6	-3.83936	8.46166	-11.8179	4.25561e-28	6.07455e-27	52.8543
SHB	1.07366	10.8598	11.8162	4.31793e-28	6.15896e-27	52.8399
PKD1L2	-2.45024	1.89721	-12.0794	4.76733e-28	6.77494e-27	52.8094
FMN2	-3.95872	3.61096	-11.9905	4.73916e-28	6.74484e-27	52.7936
SYN2	-3.24626	3.25259	-11.8452	4.60983e-28	6.5656e-27	52.7842
PAMR1	-2.00277	7.46599	-11.809	4.6096e-28	6.5656e-27	52.7751
NR3C1	-2.04952	9.19343	-11.8055	4.75444e-28	6.76159e-27	52.7444
CLEC4G	-3.07983	2.4122	-12.0621	5.19183e-28	7.36195e-27	52.723
BRCA1	1.35525	10.1153	11.801	4.94917e-28	7.02818e-27	52.7046
PEX11A	-1.17679	8.23357	-11.7992	5.03329e-28	7.14239e-27	52.6879
MOGAT2	-3.76529	7.17901	-11.8269	5.42419e-28	7.67454e-27	52.6228
PLSCR4	-1.56861	9.48211	-11.7911	5.4091e-28	7.65879e-27	52.6165
PPIL1	1.07176	10.6536	11.789	5.51149e-28	7.79235e-27	52.5979
FNBP1	-1.77919	10.6229	-11.7872	5.60112e-28	7.91327e-27	52.5819
LIF	1.70479	10.2342	11.7862	5.65628e-28	7.98536e-27	52.5721
SLC35F1	-2.39782	4.24234	-11.784	6.08995e-28	8.59132e-27	52.5004
YTHDF1	1.04359	11.9625	11.7778	6.09905e-28	8.59788e-27	52.4974
ZNF643	1.47647	6.50052	11.7771	6.13279e-28	8.63914e-27	52.4919
KIAA1045	-2.62952	2.42452	-11.9069	6.381e-28	8.98224e-27	52.4863
SELENBP1	-2.52721	13.2017	-11.7724	6.39975e-28	9.00207e-27	52.4497
BTNL3	-3.52687	8.32781	-11.7684	6.75683e-28	9.49743e-27	52.3963
SLC5A11	-3.08811	2.37572	-11.9744	7.30362e-28	1.02214e-26	52.3828
SYT10	-2.58217	1.875	-12.91	9.07621e-28	1.25926e-26	52.37
SLC22A23	-1.50259	11.0887	-11.761	7.08671e-28	9.95387e-27	52.3485
LRRC19	-3.38336	9.48797	-11.7602	7.13914e-28	1.00202e-26	52.3412
FAM162A	-1.10352	11.5659	-11.7599	7.15777e-28	1.00391e-26	52.3386
ZNF239	1.72884	7.86285	11.7595	7.18521e-28	1.00702e-26	52.3348
GNB1L	1.28042	8.49807	11.7577	7.29976e-28	1.02214e-26	52.3191
PSD	-3.55337	6.62867	-11.753	7.61236e-28	1.06457e-26	52.2776
DPYSL5	-2.98637	2.1606	-12.0897	8.30792e-28	1.15599e-26	52.2765
GTF2F2	1.17941	10.8411	11.7494	7.8657e-28	1.09921e-26	52.2451
LUZP2	-2.92353	4.16619	-11.7909	8.08207e-28	1.12781e-26	52.2295
KIF5C	-2.52118	5.74497	-11.7456	8.13193e-28	1.13313e-26	52.2121
C7orf10	-2.50455	5.91516	-11.7451	8.17289e-28	1.13802e-26	52.2071
ADRA1A	-2.18233	1.54939	-12.2746	9.42813e-28	1.30621e-26	52.2021
IPO4	1.19711	11.5046	11.7422	8.38659e-28	1.16609e-26	52.1815
PRKACB	-2.19203	11.0207	-11.7419	8.41195e-28	1.16878e-26	52.1785
SULT1B1	-3.17944	8.07425	-11.7404	8.52501e-28	1.18363e-26	52.1653
DDX21	1.28116	12.5874	11.7327	9.13276e-28	1.26619e-26	52.097
NUPL1	1.05917	11.602	11.719	1.0317e-27	1.42833e-26	51.976
CXCL1	2.7358	10.667	11.7173	1.04836e-27	1.45035e-26	51.9602
ADAMTSL3	-3.53618	6.01442	-11.7218	1.06276e-27	1.46818e-26	51.9482
ZNF74	1.13763	9.40749	11.7159	1.06133e-27	1.46725e-26	51.948
FRMD3	-3.01076	5.85562	-11.7102	1.11634e-27	1.54109e-26	51.8978
COMP	5.71656	7.31921	11.7364	1.18808e-27	1.63662e-26	51.8779
PGM5P2	-2.6432	2.72984	-11.7633	1.18562e-27	1.63556e-26	51.8535
SLC29A1	1.24031	11.8437	11.7033	1.18745e-27	1.63662e-26	51.8366
PTTG1	1.36979	10.6267	11.7004	1.21895e-27	1.67794e-26	51.8106
KIF5A	-3.34754	4.05215	-11.7665	1.27666e-27	1.75614e-26	51.7831
LMO3	-4.08275	5.74502	-11.7068	1.30603e-27	1.79526e-26	51.7459
DNA2	1.50685	8.7033	11.6916	1.3188e-27	1.81152e-26	51.7326
SLC41A2	-1.65335	9.25621	-11.6907	1.3292e-27	1.8245e-26	51.7248
SNAP25	-3.4828	3.64184	-11.7223	1.39857e-27	1.917e-26	51.6839
KCNG3	-2.7002	2.87143	-11.782	1.43939e-27	1.97016e-26	51.6715
ABCC8	-2.82128	2.42694	-11.8864	1.50255e-27	2.05516e-26	51.6563
TMEM63A	1.22621	12.8047	11.6829	1.42448e-27	1.95114e-26	51.6561
PDE8A	-1.07648	10.7747	-11.6761	1.51423e-27	2.06966e-26	51.5955
CALY	-3.17833	2.13798	-12.1993	1.78322e-27	2.43044e-26	51.5664
OTUB2	1.74078	8.22918	11.6656	1.66342e-27	2.27197e-26	51.5023
C19orf45	2.38613	5.7963	11.6606	1.76957e-27	2.41353e-26	51.447
PQLC1	-1.10512	10.799	-11.6514	1.88844e-27	2.57022e-26	51.3765
CCDC13	-1.93177	3.17103	-11.6536	1.95207e-27	2.65495e-26	51.3452
WDR17	-3.03465	2.89796	-11.7632	2.02272e-27	2.74717e-26	51.3392
LIMA1	-1.36185	12.8838	-11.647	1.96391e-27	2.66917e-26	51.3376
PGR	-2.85922	5.01388	-11.6473	2.02863e-27	2.75326e-26	51.3065
PDCD11	1.12472	11.6229	11.6378	2.13005e-27	2.88888e-26	51.2571
NANP	1.24949	8.9577	11.6303	2.27816e-27	3.08759e-26	51.1905
NOX4	3.23116	5.53729	11.631	2.38583e-27	3.22672e-26	51.1628
BMP2	-2.1378	9.33596	-11.6265	2.35729e-27	3.19035e-26	51.1566
LYNX1	-2.61086	6.5993	-11.6246	2.39756e-27	3.24031e-26	51.1398
SSBP2	-2.21419	7.11101	-11.6216	2.4611e-27	3.32386e-26	51.1139
IER5L	1.57467	9.09604	11.6151	2.60845e-27	3.51795e-26	51.0562
RPN2	1.02783	14.4642	11.6125	2.6705e-27	3.59912e-26	51.0329
GCNT4	-2.52982	4.68565	-11.6265	2.71417e-27	3.65542e-26	51.021
SPOCK3	-3.2401	2.49663	-12.3798	3.34606e-27	4.46288e-26	51.0049
KIF26B	3.14857	7.30757	11.6074	2.79454e-27	3.75842e-26	50.9879
MFSD4	-2.53741	8.74912	-11.6059	2.8301e-27	3.80361e-26	50.9753
OTUD6B	1.21188	9.56615	11.6035	2.89316e-27	3.88565e-26	50.9535
C10orf81	2.40755	10.1431	11.6031	2.90225e-27	3.89515e-26	50.9504
TCEAL7	-2.23262	5.56806	-11.6023	2.92333e-27	3.92072e-26	50.9432
EVPL	1.708	12.067	11.602	2.93199e-27	3.9296e-26	50.9402
STYK1	-1.8454	8.63043	-11.6015	2.94311e-27	3.94177e-26	50.9365
8_Mar	-1.45115	8.71205	-11.6002	2.97949e-27	3.98772e-26	50.9243
ABCC1	1.15965	11.8016	11.5913	3.22298e-27	4.30763e-26	50.8464
ANO10	-1.06373	10.8079	-11.5879	3.3229e-27	4.43505e-26	50.8161
MPEG1	-2.48582	9.73118	-11.5831	3.46662e-27	4.62049e-26	50.7742
LIMK1	1.05217	10.9828	11.5819	3.50403e-27	4.66713e-26	50.7635
BTBD16	3.11869	3.82248	11.6163	3.91842e-27	5.18341e-26	50.7601
CAV1	-1.90274	10.7505	-11.5813	3.52444e-27	4.69108e-26	50.7578
PCK1	-3.47371	10.3451	-11.5803	3.55506e-27	4.72858e-26	50.7492
PSRC1	1.31814	8.9003	11.5764	3.67974e-27	4.89104e-26	50.715
ATP5A1	-1.06212	14.2473	-11.575	3.72498e-27	4.94777e-26	50.7029
PDRG1	1.24056	10.4301	11.5744	3.74726e-27	4.97395e-26	50.697
DSG4	2.27069	4.26563	11.5956	3.83616e-27	5.08496e-26	50.6966
IFRD2	1.00102	11.763	11.5734	3.77869e-27	5.01221e-26	50.6887
MFAP2	2.21572	9.37152	11.5693	3.91849e-27	5.18341e-26	50.6527
KIFC1	1.2793	10.9123	11.5691	3.92691e-27	5.19099e-26	50.6505
LOC146880	1.27633	9.73958	11.5664	4.02251e-27	5.3101e-26	50.6267
CHD7	1.26135	11.3332	11.5638	4.11733e-27	5.43155e-26	50.6036
SPRY4	1.16459	11.058	11.561	4.2215e-27	5.56517e-26	50.5788
EPHA5	-2.33584	1.87945	-11.8925	4.79541e-27	6.28743e-26	50.5455
SIGMAR1	1.04707	12.409	11.5556	4.42626e-27	5.82716e-26	50.5318
KIAA1644	-3.03959	6.25064	-11.5571	4.52062e-27	5.94733e-26	50.5119
NUP107	1.01053	10.9349	11.5528	4.54056e-27	5.96543e-26	50.5066
ATAD5	1.42732	8.20527	11.5511	4.60601e-27	6.0473e-26	50.4924
ASCL2	3.09503	10.9772	11.5477	4.74884e-27	6.23059e-26	50.4621
ST8SIA3	-2.78734	2.22622	-12.4438	5.97998e-27	7.76674e-26	50.4561
TUBB4	-1.43769	7.10443	-11.5414	5.02325e-27	6.57722e-26	50.4064
REP15	-3.50354	6.9458	-11.5396	5.10322e-27	6.67741e-26	50.3907
KIAA0406	1.19796	10.7977	11.5385	5.1537e-27	6.7389e-26	50.381
PLCD3	-1.59639	12.0107	-11.5371	5.21704e-27	6.8171e-26	50.3688
SLC9A1	-1.27495	11.6389	-11.5302	5.54914e-27	7.24125e-26	50.3077
IL10RB	-1.03422	11.3771	-11.53	5.55535e-27	7.24446e-26	50.3065
FBXO41	1.9057	9.42897	11.5296	5.57634e-27	7.26693e-26	50.3028
PRSS36	-1.50085	6.19495	-11.5278	5.66833e-27	7.38182e-26	50.2866
SNHG4	1.88583	5.78541	11.5254	5.79048e-27	7.53581e-26	50.2654
PDCD5	1.06877	11.234	11.5232	5.90272e-27	7.67154e-26	50.2464
LCN10	-2.71342	3.15468	-11.5497	6.06965e-27	7.8779e-26	50.2266
ProSAPiP1	1.91089	10.2506	11.5167	6.25186e-27	8.10894e-26	50.1894
LIMS2	-2.18586	9.39074	-11.5152	6.33447e-27	8.21058e-26	50.1764
NIT2	1.0015	10.7786	11.5071	6.8105e-27	8.81577e-26	50.1046
UNC80	-2.32234	1.61325	-11.8221	7.74656e-27	9.97395e-26	50.0619
KIAA1370	-1.17739	9.38737	-11.4987	7.33499e-27	9.48832e-26	50.031
PLCXD3	-3.51342	3.10604	-11.7168	7.78289e-27	1.00141e-25	50.0309
TP53I3	-1.14256	10.3291	-11.4976	7.40667e-27	9.57463e-26	50.0214
PRRT1	-1.73782	5.49974	-11.4971	7.43849e-27	9.60934e-26	50.0171
CLU	-2.6741	11.0852	-11.4961	7.50252e-27	9.68557e-26	50.0086
FAM188B	1.27537	8.59011	11.4958	7.52309e-27	9.70564e-26	50.0059
CNN1	-3.5822	10.3086	-11.4956	7.53907e-27	9.71977e-26	50.0038
DIRAS1	-2.78212	4.55888	-11.4968	7.71288e-27	9.93722e-26	49.9822
FOXM1	1.45176	11.5413	11.4914	7.82098e-27	1.00564e-25	49.9674
CYP4B1	-2.99012	2.97451	-11.608	8.61899e-27	1.10604e-25	49.9047
FAM72B	1.54274	8.18527	11.4823	8.47848e-27	1.08945e-25	49.8874
IRF4	-3.09428	6.95234	-11.4816	8.53336e-27	1.09578e-25	49.881
DHRS2	3.369	5.43383	11.484	8.78454e-27	1.12653e-25	49.8706
SYT9	-2.0165	1.44142	-12.256	1.05224e-26	1.33961e-25	49.8705
LOC643763	-3.11133	2.83223	-11.6892	9.30743e-27	1.19201e-25	49.8518
LAS1L	1.11202	11.2699	11.4763	8.93961e-27	1.14566e-25	49.8349
CCNE1	1.4677	8.74808	11.4703	9.42605e-27	1.2064e-25	49.7823
ENTPD3	-3.33111	4.51684	-11.4844	9.53393e-27	1.21859e-25	49.7751
CHEK1	1.18944	9.72013	11.4676	9.65696e-27	1.2335e-25	49.7583
CRADD	-1.04259	8.20279	-11.4642	9.94948e-27	1.27002e-25	49.7287
ACTG2	-3.65219	11.4565	-11.464	9.96927e-27	1.27171e-25	49.7268
JAG2	1.76718	10.4063	11.463	1.00602e-26	1.28247e-25	49.7178
GPA33	-2.1885	13.142	-11.4621	1.01415e-26	1.29197e-25	49.7098
TLL1	-3.00411	4.25704	-11.4761	1.06215e-26	1.35133e-25	49.6691
NTRK3	-2.8313	3.04879	-11.5562	1.08701e-26	1.38114e-25	49.6681
MOCS1	-1.8023	8.63642	-11.4556	1.07359e-26	1.36499e-25	49.6533
ATP2B2	-2.21095	1.78052	-11.668	1.17105e-26	1.48208e-25	49.6256
GALR1	-2.14709	1.40568	-12.8071	1.54954e-26	1.94075e-25	49.6248
HS3ST6	-3.22538	1.8068	-12.2962	1.42939e-26	1.79608e-25	49.5921
RELN	-3.78062	4.83486	-11.4804	1.15633e-26	1.46537e-25	49.5886
LY9	-2.95269	5.08685	-11.4519	1.14739e-26	1.45595e-25	49.5884
PCNXL2	1.44608	8.99021	11.4473	1.15565e-26	1.46537e-25	49.5803
BTD	-1.05082	9.32745	-11.4458	1.17104e-26	1.48208e-25	49.5672
CCNB1	1.40788	11.5906	11.4456	1.17263e-26	1.48311e-25	49.5658
SLIT3	-2.80042	8.46048	-11.4428	1.20268e-26	1.51912e-25	49.5407
C10orf105	-2.24958	2.7572	-11.5054	1.29893e-26	1.63749e-25	49.4835
SLITRK2	-2.52464	2.22366	-11.743	1.39036e-26	1.74818e-25	49.4797
KCNMB1	-3.03549	7.42983	-11.4352	1.28638e-26	1.62378e-25	49.474
C12orf48	1.36531	9.32872	11.4343	1.2968e-26	1.63586e-25	49.466
ATRNL1	-3.01291	3.44258	-11.503	1.32641e-26	1.66994e-25	49.4627
TRMT112	1.01905	12.0595	11.4325	1.31655e-26	1.65861e-25	49.451
CCL28	-2.69106	8.08034	-11.4288	1.36133e-26	1.71279e-25	49.4179
HAND2	-3.91622	5.86515	-11.4393	1.49338e-26	1.87405e-25	49.3318
ATP6V1C2	1.94091	8.37046	11.4154	1.53161e-26	1.92078e-25	49.301
MPP6	2.12384	7.06244	11.4144	1.54452e-26	1.93571e-25	49.2927
TIGD4	1.68012	4.9162	11.4116	1.61044e-26	2.01571e-25	49.2518
ADORA3	-2.37037	6.20882	-11.4094	1.61486e-26	2.01993e-25	49.2486
SYNGR1	-2.60634	6.56376	-11.408	1.63449e-26	2.04316e-25	49.2366
ARHGEF37	-1.62974	9.07854	-11.4048	1.68197e-26	2.10115e-25	49.2082
MARVELD3	-1.13907	10.3922	-11.4033	1.70475e-26	2.12824e-25	49.1949
C20orf46	2.6167	7.09067	11.4031	1.70698e-26	2.12964e-25	49.1936
PAQR5	-2.14201	9.54838	-11.403	1.70914e-26	2.13097e-25	49.1923
CDK5RAP1	1.06159	10.5442	11.4012	1.73634e-26	2.16348e-25	49.1767
PKP1	3.29933	7.59866	11.4011	1.76622e-26	2.19929e-25	49.1602
MORC4	1.33564	10.3992	11.3936	1.85671e-26	2.30899e-25	49.1102
GNG12	-1.04978	12.5996	-11.3906	1.90589e-26	2.36863e-25	49.0843
CD200R1	-2.42899	4.11141	-11.4008	1.9551e-26	2.42666e-25	49.0626
PRDX4	1.12582	12.2415	11.3829	2.03966e-26	2.53e-25	49.017
SIGLEC6	-2.72308	2.9907	-11.501	2.24828e-26	2.78161e-25	48.9552
MC1R	1.56463	7.4708	11.3736	2.21459e-26	2.74168e-25	48.9355
ARHGEF38	1.39915	6.03215	11.3709	2.26759e-26	2.80372e-25	48.912
SETBP1	-2.2468	7.62718	-11.3698	2.28969e-26	2.82922e-25	48.9024
CAPN5	-1.45039	12.7635	-11.3675	2.33641e-26	2.88327e-25	48.8824
ARFGAP1	1.09894	12.132	11.3617	2.458e-26	3.02944e-25	48.8321
PLA2G10	-2.38741	7.95055	-11.3521	2.67454e-26	3.29422e-25	48.7484
SIGLEC11	-2.45368	3.23929	-11.3854	2.70024e-26	3.32164e-25	48.7483
NSUN5P1	1.8836	8.31535	11.3519	2.68059e-26	3.29957e-25	48.7461
NDN	-2.05155	8.50923	-11.3459	2.82489e-26	3.47276e-25	48.6942
RNASEL	-1.21238	9.221	-11.3457	2.83096e-26	3.47802e-25	48.692
SHH	2.1625	7.56362	11.3422	2.91797e-26	3.58035e-25	48.662
PDE4D	-1.4423	9.42385	-11.3364	3.07208e-26	3.76129e-25	48.611
TRAIP	1.1728	8.36262	11.3363	3.07322e-26	3.76129e-25	48.6106
SFXN3	1.11724	10.9137	11.3348	3.11581e-26	3.811e-25	48.597
GART	1.00276	12.0286	11.3292	3.27112e-26	3.99843e-25	48.5488
PTX3	-2.35887	4.4461	-11.332	3.29635e-26	4.02672e-25	48.5422
ARL4D	-1.97625	6.72112	-11.3246	3.40597e-26	4.15537e-25	48.5087
JPH3	-2.56059	3.03979	-11.3498	3.44093e-26	4.19273e-25	48.5058
CLDN7	-1.16405	13.7985	-11.3237	3.43407e-26	4.18701e-25	48.5006
DONSON	1.06847	9.07534	11.3212	3.50978e-26	4.27392e-25	48.479
PRC1	1.28351	11.3417	11.3202	3.54034e-26	4.30841e-25	48.4704
SNX24	-1.5061	7.52245	-11.3178	3.6179e-26	4.40003e-25	48.4489
TNFRSF10B	1.2368	11.7671	11.3147	3.71634e-26	4.5169e-25	48.4223
OTOP3	-4.51173	3.21132	-13.8919	6.51014e-26	7.75635e-25	48.4091
DDX12	1.57734	8.00115	11.3054	4.03398e-26	4.89989e-25	48.341
ZNRF3	1.54049	10.8424	11.3039	4.08693e-26	4.96109e-25	48.328
DDX11	1.31156	10.4477	11.3031	4.1169e-26	4.99433e-25	48.3208
TCFL5	1.34692	9.82071	11.3016	4.17048e-26	5.05615e-25	48.308
SCGB2A1	-3.58982	3.94958	-11.4164	4.34144e-26	5.25537e-25	48.3007
TCEAL2	-3.91888	3.62788	-11.3904	4.34297e-26	5.25537e-25	48.2933
CYTSA	-1.03038	11.1051	-11.299	4.26627e-26	5.16903e-25	48.2855
BCL2	-1.86241	8.50137	-11.294	4.45858e-26	5.39189e-25	48.2418
SLC35D1	-1.20216	11.5347	-11.2937	4.47005e-26	5.40238e-25	48.2392
C7orf58	-2.54298	8.12111	-11.2916	4.55053e-26	5.49621e-25	48.2215
RCSD1	-1.93708	8.25085	-11.2882	4.68938e-26	5.65684e-25	48.1917
UGT2B15	-4.66751	7.35619	-11.2963	4.80982e-26	5.7985e-25	48.1696
ATP2A3	-2.05417	12.1066	-11.2814	4.97694e-26	5.99624e-25	48.1327
DSCR6	3.40937	4.71658	11.3085	5.36714e-26	6.4583e-25	48.0733
SLC22A3	2.00341	9.63734	11.2739	5.31573e-26	6.40042e-25	48.0675
UPF3B	1.09235	9.81747	11.2704	5.48476e-26	6.59161e-25	48.0364
WDR90	1.37244	10.5458	11.2701	5.49806e-26	6.60349e-25	48.034
MYOCD	-3.28277	6.60105	-11.2625	5.87753e-26	7.05048e-25	47.9679
ZMIZ2	1.0257	12.7479	11.262	5.90227e-26	7.07576e-25	47.9637
PAK1IP1	1.01293	10.0424	11.2617	5.91433e-26	7.08582e-25	47.9617
POLR1D	1.11308	12.5908	11.2592	6.04839e-26	7.24194e-25	47.9395
RCC1	1.1779	11.3901	11.258	6.10967e-26	7.31078e-25	47.9295
NUP62CL	1.62112	7.33204	11.2573	6.1488e-26	7.35305e-25	47.9232
MCM2	1.18829	11.8028	11.2565	6.19168e-26	7.39975e-25	47.9163
SNHG3	1.52201	7.6493	11.2542	6.31828e-26	7.54341e-25	47.8962
ATP6V1E2	1.26661	6.56922	11.2542	6.3197e-26	7.54341e-25	47.896
SEMA3D	-3.44584	4.74755	-11.2792	6.47042e-26	7.71378e-25	47.8803
NT5DC2	1.33705	11.0945	11.2521	6.43474e-26	7.67598e-25	47.8781
SGOL2	1.17222	9.27312	11.2506	6.52319e-26	7.7671e-25	47.8646
TIMELESS	1.14612	11.0581	11.2496	6.57894e-26	7.82865e-25	47.8561
RNFT2	1.70561	6.55126	11.2482	6.6604e-26	7.92071e-25	47.8439
TMEM108	-2.07271	4.06301	-11.2456	7.25314e-26	8.6203e-25	47.7614
PFDN4	1.35825	10.1114	11.2369	7.35367e-26	8.7344e-25	47.7458
NFKBIL2	1.373	10.2889	11.2357	7.43035e-26	8.82006e-25	47.7355
RBP5	-2.20421	5.74089	-11.2322	7.66232e-26	9.08424e-25	47.705
C1orf96	1.01392	8.97909	11.2317	7.69287e-26	9.11487e-25	47.7011
XKRX	2.21296	7.5277	11.2254	8.13043e-26	9.61561e-25	47.6463
DIRC3	-2.24493	2.12357	-11.3982	8.75509e-26	1.03354e-24	47.6226
PTP4A3	2.00755	10.5901	11.2192	8.58042e-26	1.01416e-24	47.5929
CGRRF1	-1.09747	8.13671	-11.2186	8.63083e-26	1.01949e-24	47.587
COL4A6	-3.17738	4.49852	-11.2466	9.02911e-26	1.06524e-24	47.5516
WDR7	-1.14502	9.1476	-11.2103	9.27946e-26	1.0941e-24	47.5152
LTBP4	-1.6089	12.1648	-11.2086	9.41914e-26	1.1099e-24	47.5004
WISP1	2.59864	7.34009	11.2084	9.4293e-26	1.11042e-24	47.4993
EXOSC8	1.13307	10.1791	11.2081	9.45662e-26	1.11295e-24	47.4965
NSUN5P2	1.79361	9.74572	11.2048	9.73878e-26	1.14546e-24	47.4673
FABP2	-4.08145	7.48342	-11.224	9.95676e-26	1.16968e-24	47.4515
XDH	-2.82037	9.52819	-11.2026	9.92608e-26	1.16678e-24	47.4485
RACGAP1	1.10181	11.3823	11.1994	1.02009e-25	1.1969e-24	47.4214
FAM63A	-1.09801	9.81576	-11.195	1.06037e-25	1.24341e-24	47.383
F13A1	-3.5137	8.41279	-11.1946	1.06374e-25	1.24661e-24	47.3799
TDRD10	-2.03158	2.67957	-11.2297	1.08096e-25	1.26602e-24	47.3743
ZNF671	-1.95872	5.75814	-11.1907	1.10105e-25	1.28876e-24	47.3457
CEACAM3	-2.63518	3.52757	-11.2098	1.1444e-25	1.3371e-24	47.314
EDIL3	-2.60511	8.44729	-11.1863	1.14443e-25	1.3371e-24	47.3074
KIAA0408	-3.64563	4.81376	-12.2466	1.59149e-25	1.84161e-24	47.2604
FCRLA	-3.45701	4.36879	-11.2094	1.22565e-25	1.42941e-24	47.2481
C5orf30	-1.30482	10.3028	-11.1789	1.22068e-25	1.42447e-24	47.2435
DAAM2	-2.03382	8.52974	-11.1772	1.23909e-25	1.44421e-24	47.2286
RNF150	-3.27763	4.5808	-11.1917	1.33885e-25	1.55955e-24	47.1585
CDH10	-2.38146	1.56165	-12.7111	2.03295e-25	2.33149e-24	47.1212
DYX1C1	2.02978	5.85846	11.164	1.41077e-25	1.64134e-24	47.1005
DNMT3B	1.78971	7.62421	11.1615	1.42109e-25	1.65235e-24	47.0928
EFCAB1	-1.82966	1.77159	-11.2629	1.50732e-25	1.7505e-24	47.0646
SLITRK3	-3.67428	3.26004	-11.4753	1.60069e-25	1.85115e-24	47.0644
CCNB1IP1	1.12619	10.971	11.1526	1.5355e-25	1.78108e-24	47.0161
SHE	-2.01098	7.028	-11.1516	1.54889e-25	1.79554e-24	47.0074
CAMK2A	-2.21494	3.13916	-11.1764	1.57863e-25	1.82892e-24	46.9962
MAB21L2	-3.15947	8.06081	-11.1491	1.63166e-25	1.88583e-24	46.9568
HMMR	1.43754	10.1331	11.136	1.77427e-25	2.04943e-24	46.8728
RAB36	1.80479	8.46219	11.1351	1.788e-25	2.06406e-24	46.8652
HCFC2	-1.19233	8.41876	-11.1349	1.79146e-25	2.06682e-24	46.8632
MYL9	-2.4819	12.7835	-11.1339	1.80682e-25	2.08329e-24	46.8548
MAPK3	-1.09626	12.3896	-11.1324	1.82983e-25	2.10731e-24	46.8422
BLK	-3.62985	3.75342	-11.1941	1.90288e-25	2.18882e-24	46.8221
FGFR2	-2.8557	9.00378	-11.1254	1.94627e-25	2.2374e-24	46.7811
GRB7	1.52998	10.7675	11.1247	1.95689e-25	2.24693e-24	46.7757
CA10	-2.4913	1.93842	-11.4326	2.18967e-25	2.50083e-24	46.7526
GHR	-2.87824	6.50684	-11.1196	2.04722e-25	2.34647e-24	46.731
SHISA3	-3.23787	5.12572	-11.1321	2.07496e-25	2.37545e-24	46.7216
MSL3L2	1.31555	8.39107	11.1184	2.06784e-25	2.3687e-24	46.7211
ANGPT2	1.55868	8.2599	11.1178	2.07912e-25	2.3788e-24	46.7157
CD79B	-2.55621	6.40867	-11.1139	2.15105e-25	2.45963e-24	46.682
F2RL1	-1.22317	12.0875	-11.1126	2.17495e-25	2.48549e-24	46.671
APOBEC3A	-2.34346	5.17159	-11.1117	2.1923e-25	2.50236e-24	46.6631
BMP6	-1.83851	6.56488	-11.1094	2.23683e-25	2.55017e-24	46.6432
KY	-2.50389	2.98036	-11.1403	2.26493e-25	2.57765e-24	46.64
PTP4A1	-1.04617	13.156	-11.1086	2.25147e-25	2.56383e-24	46.6367
PLAU	1.85049	11.0533	11.1076	2.2714e-25	2.58349e-24	46.628
C9orf169	2.4375	3.85526	11.1213	2.34878e-25	2.66992e-24	46.6231
UTP20	1.13755	10.7338	11.1035	2.35365e-25	2.67389e-24	46.5927
C1orf201	-1.04776	8.71854	-11.1032	2.35944e-25	2.67888e-24	46.5903
ADRM1	1.03115	12.7828	11.0995	2.43646e-25	2.76471e-24	46.5585
IL16	-1.81597	8.76819	-11.0968	2.49499e-25	2.8278e-24	46.535
LMNB2	1.15126	12.8257	11.0948	2.5399e-25	2.87701e-24	46.5173
HIF3A	-2.84111	5.60933	-11.0946	2.54242e-25	2.87818e-24	46.5163
ITGA8	-2.96383	5.2946	-11.1067	2.58526e-25	2.92326e-24	46.5037
NAA16	1.08444	9.44576	11.089	2.67005e-25	3.01559e-24	46.4677
PA2G4P4	1.07844	7.61431	11.088	2.69284e-25	3.03955e-24	46.4593
LRRC36	2.94726	5.91357	11.0876	2.70258e-25	3.04877e-24	46.4557
OVGP1	1.61977	7.57442	11.0871	2.7144e-25	3.06031e-24	46.4514
C7orf31	-1.64509	7.76344	-11.0861	2.73766e-25	3.08474e-24	46.443
CDC25C	1.26693	8.48424	11.0842	2.78501e-25	3.13626e-24	46.426
ZNF229	-2.35147	4.02008	-11.0912	2.82435e-25	3.17871e-24	46.4145
EBPL	1.13088	10.8941	11.0804	2.87851e-25	3.23778e-24	46.3932
KIAA1274	1.8915	10.5372	11.0776	2.94813e-25	3.31415e-24	46.3696
HSPA2	-2.10636	9.58702	-11.0774	2.9534e-25	3.31622e-24	46.3678
C8G	-3.06976	4.29956	-11.0804	2.96332e-25	3.32349e-24	46.3655
MRTO4	1.02144	11.2537	11.0732	3.06241e-25	3.43263e-24	46.3319
RCAN1	-1.22619	10.7036	-11.0617	3.38358e-25	3.78385e-24	46.233
RELL2	2.02543	7.34174	11.061	3.40489e-25	3.80548e-24	46.2268
FABP4	-4.4047	4.7989	-11.0763	3.57731e-25	3.99126e-24	46.1839
ZNF132	-1.35721	5.92901	-11.0556	3.56921e-25	3.98451e-24	46.1801
BHLHE40	1.34463	12.8725	11.0542	3.61203e-25	4.02766e-24	46.1683
PDLIM2	-1.30708	9.60367	-11.0524	3.66852e-25	4.08829e-24	46.1529
PCDH10	-2.85196	2.61697	-11.2795	4.16206e-25	4.63296e-24	46.0957
BMP5	-3.15157	5.17252	-11.1375	4.19471e-25	4.66662e-24	46.0488
FBXL22	-1.87424	5.73457	-11.039	4.1195e-25	4.58823e-24	46.038
GSTA1	-3.73716	4.9447	-11.1073	4.27999e-25	4.75601e-24	46.0209
FBXO32	-1.62104	9.53998	-11.0361	4.22443e-25	4.69697e-24	46.0131
SVOP	-2.80365	2.22574	-11.1842	4.47395e-25	4.96032e-24	46.0002
KIF24	1.19359	8.46595	11.034	4.30397e-25	4.77991e-24	45.9946
BVES	-2.43036	6.1538	-11.0336	4.31938e-25	4.79426e-24	45.9911
FANCD2	1.22029	9.94026	11.0295	4.47413e-25	4.96032e-24	45.9562
URB1	1.12017	11.158	11.0294	4.47745e-25	4.96116e-24	45.9554
PLN	-3.31058	7.64593	-11.0269	4.57713e-25	5.0687e-24	45.9336
DAND5	-2.35806	2.17822	-11.1124	4.8147e-25	5.31958e-24	45.9266
PLS1	-1.28959	13.0863	-11.0246	4.66929e-25	5.16483e-24	45.9139
IFITM3	1.41061	14.1074	11.0229	4.73846e-25	5.23834e-24	45.8993
BLM	1.32867	8.98337	11.0177	4.95642e-25	5.47304e-24	45.8547
SYT5	-2.66482	2.83363	-11.0682	5.03907e-25	5.56112e-24	45.8534
ALK	-2.413	1.89185	-11.3434	5.49515e-25	6.03342e-24	45.847
KIAA1239	-2.78537	3.4549	-11.075	5.25921e-25	5.79083e-24	45.8144
LRRN4CL	-2.18225	6.4892	-11.0129	5.16816e-25	5.70033e-24	45.8133
STK17B	-1.09892	10.6945	-11.0123	5.19457e-25	5.72618e-24	45.8082
RNF219	1.03737	9.9303	11.0121	5.2019e-25	5.731e-24	45.8068
KRTAP5_1	2.0555	5.13025	11.0118	5.29028e-25	5.82172e-24	45.7906
CD46	1.04914	14.2409	11.0079	5.39571e-25	5.93436e-24	45.7706
BCL2L12	1.02452	9.88271	11.0067	5.45075e-25	5.98807e-24	45.7605
REEP2	-2.35412	5.69333	-11.0055	5.50985e-25	6.04612e-24	45.7498
FASN	1.4051	13.5611	10.9974	5.90674e-25	6.47796e-24	45.6809
NAT1	-1.58919	8.60826	-10.995	6.03233e-25	6.61194e-24	45.6601
SGCA	-3.53904	4.80991	-11.0108	6.10252e-25	6.68508e-24	45.6536
VIP	-4.7372	6.75652	-11.018	6.18749e-25	6.77432e-24	45.6424
KIAA1161	-1.29234	10.911	-10.9883	6.39138e-25	6.99358e-24	45.6028
DKFZp779M0652	-1.80744	1.41629	-11.2045	6.95513e-25	7.58467e-24	45.5833
KCNA3	-2.90353	4.40644	-11.0087	6.80985e-25	7.43884e-24	45.548
PASK	1.16602	9.33511	10.9786	6.95031e-25	7.58369e-24	45.5197
FAM163B	-2.42444	1.63114	-11.3765	7.96119e-25	8.6476e-24	45.5105
CHST9	-3.08278	2.16733	-11.6495	8.88775e-25	9.61081e-24	45.4664
SIGLEC8	-2.87241	4.37362	-11.0035	7.45581e-25	8.11691e-24	45.4597
C8orf46	-2.26325	1.94559	-11.1478	8.19517e-25	8.88677e-24	45.4104
SESN2	-1.12624	9.97039	-10.965	7.82133e-25	8.50526e-24	45.4027
CILP	-4.13163	6.58143	-10.9674	7.8825e-25	8.56695e-24	45.396
ACBD7	1.90246	6.82921	10.9623	8.00488e-25	8.69017e-24	45.3797
GRIN3A	-1.74933	5.13864	-10.9634	8.04437e-25	8.72814e-24	45.3753
CNRIP1	-1.73581	7.31868	-10.9574	8.34536e-25	9.04455e-24	45.3385
TPSG1	-4.09514	6.15903	-10.9673	8.48256e-25	9.18809e-24	45.3257
STIL	1.23973	9.8345	10.9531	8.66489e-25	9.38032e-24	45.3012
LEPRE1	1.1303	10.0237	10.9526	8.70288e-25	9.41618e-24	45.2969
ASXL3	-3.11071	4.19463	-10.9769	9.65802e-25	1.04204e-23	45.2043
IL1R2	-2.95029	7.98737	-10.9432	9.56988e-25	1.03311e-23	45.2033
KCNMB2	-2.17736	2.59563	-10.9902	9.79919e-25	1.05668e-23	45.1943
NEURL1B	-1.44002	11.3898	-10.9381	9.86141e-25	1.0628e-23	45.1731
CLMN	-1.28879	11.2241	-10.9374	9.91971e-25	1.06849e-23	45.1672
BGN	2.42222	12.8067	10.9303	1.05457e-24	1.13528e-23	45.1066
ATXN7L2	1.08142	7.67188	10.9292	1.0649e-24	1.14577e-23	45.0969
KANK2	-1.52678	11.2724	-10.9283	1.07281e-24	1.15363e-23	45.0896
CD48	-2.25168	8.00679	-10.9271	1.08462e-24	1.16568e-23	45.0787
DIRAS2	-2.56093	2.41679	-11.0959	1.15075e-24	1.23264e-23	45.0708
SH3BGR	-1.71428	6.03259	-10.9258	1.09615e-24	1.17741e-23	45.0683
NAA10	1.01765	11.4439	10.925	1.10389e-24	1.18507e-23	45.0613
CREB3L3	-3.48479	4.92587	-10.9365	1.12238e-24	1.20358e-23	45.0488
TCF7L1	-1.41842	7.87512	-10.9196	1.15669e-24	1.23763e-23	45.015
C10orf35	1.40469	8.07928	10.9184	1.16899e-24	1.2494e-23	45.0045
HSPE1	1.12054	12.8422	10.9177	1.17541e-24	1.25557e-23	44.9991
ACADM	-1.22997	10.8066	-10.9144	1.20961e-24	1.29067e-23	44.9707
SEZ6	-2.70398	2.03669	-11.2391	1.33287e-24	1.41828e-23	44.9702
MMP1	3.80823	10.2674	10.9113	1.24224e-24	1.32476e-23	44.9443
C9orf43	1.86344	3.88484	10.912	1.25191e-24	1.33433e-23	44.9371
DLGAP5	1.2905	9.8898	10.9061	1.2995e-24	1.38429e-23	44.8997
SCML1	1.5505	9.93256	10.9051	1.31072e-24	1.39548e-23	44.8911
MAD2L2	1.07379	9.6357	10.9006	1.36225e-24	1.44874e-23	44.8529
ACTR5	1.01143	9.36916	10.8961	1.41667e-24	1.50496e-23	44.8141
FCRL4	-2.61733	2.14891	-11.1086	1.55545e-24	1.64605e-23	44.7861
CES3	-2.84142	10.2116	-10.892	1.46657e-24	1.5554e-23	44.7798
BTBD3	-1.12951	10.8014	-10.8908	1.48262e-24	1.57156e-23	44.769
NEIL3	1.49629	7.29773	10.8897	1.49652e-24	1.58543e-23	44.7598
TRHDE	-2.89944	5.44152	-10.9081	1.54039e-24	1.63101e-23	44.7376
NACAD	-2.19877	5.82648	-10.8829	1.58624e-24	1.67771e-23	44.7021
DEPDC1B	1.2248	9.30971	10.8809	1.61355e-24	1.70567e-23	44.6852
ADCYAP1R1	-2.77005	1.58442	-11.9122	2.17343e-24	2.27263e-23	44.6838
DNAH2	2.70024	6.46428	10.8791	1.63901e-24	1.73163e-23	44.6697
C13orf29	1.87935	6.94791	10.8762	1.67981e-24	1.77377e-23	44.6453
PPP1R1A	-3.80394	3.6983	-10.954	1.73911e-24	1.83438e-23	44.635
GIMAP5	-1.82769	8.39591	-10.8729	1.72907e-24	1.82479e-23	44.6167
CD300LG	-3.18182	2.21743	-11.1729	1.95246e-24	2.05045e-23	44.5867
E2F5	1.48299	9.20483	10.8686	1.79434e-24	1.8916e-23	44.58
C22orf29	1.08821	10.3263	10.8684	1.79643e-24	1.89276e-23	44.5788
VILL	-1.74157	11.1136	-10.8678	1.80697e-24	1.90284e-23	44.573
CHRDL1	-4.33798	7.35918	-10.8739	1.91964e-24	2.01928e-23	44.517
LOC25845	-2.08916	10.7363	-10.859	1.94894e-24	2.04787e-23	44.4981
TMPRSS3	2.68416	8.04556	10.8586	1.95564e-24	2.05241e-23	44.4947
NUSAP1	1.24974	11.0067	10.8564	1.99279e-24	2.08826e-23	44.4761
PTCHD1	-3.40401	3.2355	-10.9534	2.0827e-24	2.1813e-23	44.4624
AGTR1	-3.70907	4.17892	-10.9214	2.21165e-24	2.31009e-23	44.3956
LOC642846	1.43482	8.4348	10.8465	2.16892e-24	2.26914e-23	44.3921
FXYD6	-2.27423	9.26601	-10.839	2.31249e-24	2.41151e-23	44.3286
KIRREL3	-2.6574	3.34305	-10.8959	2.40143e-24	2.50156e-23	44.3094
SLC7A1	1.22487	12.6621	10.8358	2.37785e-24	2.47833e-23	44.301
GPR18	-2.00006	4.13736	-10.8343	2.50949e-24	2.6109e-23	44.2491
HDAC9	-2.28943	7.03544	-10.8295	2.51045e-24	2.6109e-23	44.2473
CCDC34	1.09148	9.91722	10.8266	2.57252e-24	2.67257e-23	44.2231
C8orf85	-2.23996	2.53925	-10.8981	2.73558e-24	2.83434e-23	44.1855
OLFM1	-2.42478	7.23363	-10.8213	2.69194e-24	2.79213e-23	44.1781
CCR2	-2.85607	5.66699	-10.8268	2.71466e-24	2.81418e-23	44.1717
JPH2	-2.85427	7.27753	-10.8146	2.85242e-24	2.95224e-23	44.1208
WDR67	1.11414	8.85397	10.8107	2.94744e-24	3.04895e-23	44.0883
DHCR7	1.2945	11.9237	10.8051	3.0942e-24	3.19905e-23	44.0402
HMOX1	-1.66791	10.1753	-10.8032	3.14507e-24	3.24643e-23	44.024
C1QL1	-2.14677	4.12948	-10.8069	3.17379e-24	3.27433e-23	44.0164
SLC22A17	-2.07319	7.42328	-10.8008	3.21087e-24	3.31081e-23	44.0035
PIF1	1.53331	7.56921	10.7964	3.33312e-24	3.43504e-23	43.9665
KIF4B	1.50044	4.53581	10.7952	3.41227e-24	3.51473e-23	43.9437
SNHG6	1.21676	11.2266	10.7916	3.47286e-24	3.57523e-23	43.9258
CMTM7	1.39965	9.55296	10.7901	3.51722e-24	3.61512e-23	43.9132
MCM6	1.00221	11.5972	10.7897	3.52864e-24	3.62493e-23	43.91
NBEAL2	1.19823	12.272	10.7865	3.62756e-24	3.72456e-23	43.8826
ABCD2	-2.5313	3.69481	-10.8005	3.69707e-24	3.7919e-23	43.8687
TNFRSF6B	3.05551	9.489	10.7848	3.68143e-24	3.77787e-23	43.868
SNRPF	1.05496	11.25	10.7832	3.73044e-24	3.82409e-23	43.8549
RAB37	-1.82075	7.36023	-10.7781	3.89674e-24	3.99245e-23	43.8117
ZIK1	-1.93172	4.41934	-10.7808	4.02269e-24	4.11928e-23	43.7821
TRIM9	-2.77857	4.70584	-10.7821	4.03381e-24	4.12632e-23	43.7799
GIMAP7	-1.79082	7.72626	-10.7744	4.0248e-24	4.11928e-23	43.7797
POLR3G	1.57172	7.54229	10.7734	4.05967e-24	4.14838e-23	43.7711
PLCG2	-2.12539	8.30995	-10.7724	4.09387e-24	4.18112e-23	43.7628
SLC1A5	1.08405	13.5687	10.7713	4.13196e-24	4.21555e-23	43.7536
TNFSF15	1.57826	6.62552	10.7727	4.13617e-24	4.21762e-23	43.7531
NKPD1	2.37002	4.28298	10.7762	4.48491e-24	4.5612e-23	43.7135
ASNS	1.32336	11.0835	10.764	4.39924e-24	4.47642e-23	43.6916
CLCA1	-6.90175	9.7764	-10.7824	4.62951e-24	4.70083e-23	43.6484
GOLGA7B	2.17176	7.96212	10.7589	4.59524e-24	4.66848e-23	43.6484
RAD51AP1	1.35397	9.38465	10.7573	4.65624e-24	4.72548e-23	43.6353
ARRB1	-1.14789	10.2315	-10.7547	4.76251e-24	4.8308e-23	43.613
PECI	-1.50136	10.1705	-10.753	4.83009e-24	4.89678e-23	43.599
SLC10A4	-2.3755	2.8286	-10.7924	4.9262e-24	4.99159e-23	43.5921
ZNF835	-2.21929	2.60877	-10.8394	5.11851e-24	5.17559e-23	43.5695
RHOU	-1.39162	10.5857	-10.7486	5.01511e-24	5.07635e-23	43.5618
RANBP1	1.01102	11.6365	10.7468	5.09571e-24	5.15524e-23	43.546
MST1P9	-2.91122	5.41349	-10.747	5.15349e-24	5.20823e-23	43.5353
UGT1A1	-3.51822	5.03308	-10.8854	5.52221e-24	5.56921e-23	43.5106
ANKS6	1.03436	10.713	10.7402	5.38856e-24	5.44296e-23	43.4906
KCNA5	-2.11234	3.98718	-10.7554	5.42728e-24	5.47866e-23	43.4884
SLC9A2	-2.81515	9.44912	-10.7409	5.42958e-24	5.47866e-23	43.4836
PCDH9	-2.63295	3.55433	-10.7687	5.67257e-24	5.71786e-23	43.4502
TBX15	2.55953	4.08404	10.7382	5.78604e-24	5.8292e-23	43.4401
FAM161B	-1.48945	6.48491	-10.7304	5.9367e-24	5.97786e-23	43.3951
KLK10	3.85224	9.06324	10.728	5.97859e-24	6.01691e-23	43.3877
CRYAB	-2.3331	8.37186	-10.7273	6.01901e-24	6.05444e-23	43.381
IFITM1	1.69189	13.6796	10.7235	6.2126e-24	6.24591e-23	43.3497
KIAA0895	1.4437	7.96865	10.7211	6.34436e-24	6.37506e-23	43.3289
SH2D1B	-2.35656	3.37628	-10.7369	6.53223e-24	6.56042e-23	43.3058
VWC2	-2.15515	1.96169	-11.0083	7.17626e-24	7.19227e-23	43.2961
SRCRB4D	1.23249	5.03382	10.7147	6.6997e-24	6.72163e-23	43.2749
TYRO3	1.68939	8.74957	10.7132	6.78706e-24	6.80574e-23	43.2621
VIPR1	-1.95213	10.1849	-10.7055	7.24419e-24	7.25659e-23	43.1975
CCDC113	1.65157	8.72485	10.7019	7.47239e-24	7.4813e-23	43.1668
LRRC20	1.02265	9.66633	10.6943	7.97024e-24	7.96735e-23	43.1029
ZMAT4	-2.22194	1.37168	-11.1471	9.20439e-24	9.14896e-23	43.1023
PPP1R16B	-2.09823	8.1066	-10.6921	8.11985e-24	8.11271e-23	43.0845
CYSLTR1	-2.34762	4.70053	-10.6916	8.37301e-24	8.357e-23	43.055
LGR4	-1.21917	11.7211	-10.6863	8.5367e-24	8.51158e-23	43.0349
B3GALT5	-3.52385	7.37693	-10.6839	8.71221e-24	8.68209e-23	43.0147
CLIP4	-2.3461	6.98057	-10.6828	8.79273e-24	8.75781e-23	43.0056
HTR3A	-3.01545	2.96307	-10.8289	9.29771e-24	9.23697e-23	42.9964
C4orf21	1.31693	7.60224	10.6803	8.98198e-24	8.9417e-23	42.9845
CHRM4	-2.3624	2.69591	-10.7275	9.17247e-24	9.12193e-23	42.9789
SCN3B	-2.49503	4.30635	-10.6932	9.07673e-24	9.03137e-23	42.9784
FAM107B	-1.54609	10.9508	-10.6759	9.32358e-24	9.25791e-23	42.9475
SOX15	-1.8326	4.2528	-10.6757	9.33601e-24	9.26549e-23	42.9462
KCNH8	2.37054	7.00402	10.6756	9.34451e-24	9.26916e-23	42.9453
SPHKAP	-2.29726	1.48075	-11.8386	1.32004e-23	1.29411e-22	42.9367
YDJC	1.09398	10.2121	10.6731	9.5464e-24	9.46456e-23	42.9242
CHCHD6	1.09324	8.69184	10.6728	9.5699e-24	9.48299e-23	42.9217
B3GNT8	-1.58093	9.81083	-10.6699	9.81506e-24	9.72094e-23	42.8967
RND2	-2.4956	4.00714	-10.6757	9.84424e-24	9.74484e-23	42.8956
SFTA1P	-2.39786	1.95398	-10.9317	1.154e-23	1.13768e-22	42.8256
RPS6KA5	-1.36867	8.37615	-10.6613	1.05552e-23	1.04325e-22	42.8247
CP	-3.92987	5.7719	-10.6706	1.11384e-23	1.09921e-22	42.7762
KIAA1409	-1.81128	2.26919	-10.6902	1.14947e-23	1.13379e-22	42.7521
HPCA	-2.04478	3.78576	-10.6526	1.16708e-23	1.1494e-22	42.7261
ICA1	1.06898	11.3646	10.6463	1.19937e-23	1.18e-22	42.6981
CPNE1	1.45983	12.8796	10.6444	1.21847e-23	1.19818e-22	42.6825
KRT7	2.75448	7.00567	10.636	1.30871e-23	1.2843e-22	42.6117
ANKRD35	-2.26015	4.93304	-10.6389	1.31011e-23	1.28502e-22	42.6116
RGMA	-2.87971	7.80459	-10.6342	1.32913e-23	1.30236e-22	42.5964
FLT3	-2.61822	3.18595	-10.6686	1.35789e-23	1.32987e-22	42.5866
RNF32	1.38867	7.27827	10.6283	1.39672e-23	1.3672e-22	42.5472
MGAT4A	-1.14683	11.4859	-10.6258	1.42741e-23	1.39653e-22	42.5257
TPM1	-1.27948	13.8719	-10.6229	1.46246e-23	1.4301e-22	42.5017
PPP2R3B	1.26857	8.63278	10.6207	1.49052e-23	1.45681e-22	42.4829
HEPACAM2	-4.60914	7.74575	-10.6407	1.53601e-23	1.50051e-22	42.4604
C9orf7	-1.01523	10.9466	-10.617	1.53724e-23	1.50095e-22	42.4523
C1orf95	-3.76529	4.46971	-10.6709	1.56603e-23	1.52828e-22	42.4512
ZC3HAV1L	1.54689	6.76885	10.6129	1.59283e-23	1.55287e-22	42.4171
CTNNA3	-2.33013	1.49533	-11.0018	1.85549e-23	1.79625e-22	42.3923
MBOAT1	-1.1682	10.1099	-10.6061	1.68647e-23	1.64168e-22	42.3605
RTEL1	1.3931	10.8336	10.6047	1.70624e-23	1.66008e-22	42.349
SLC23A3	-2.21311	5.57358	-10.6003	1.7714e-23	1.72175e-22	42.3119
CDC25A	1.31783	9.71664	10.5991	1.78999e-23	1.73806e-22	42.3015
PDGFD	-1.82582	7.77983	-10.599	1.79156e-23	1.73871e-22	42.3007
OPN3	-1.33376	9.71919	-10.5974	1.81601e-23	1.76155e-22	42.2873
SHROOM4	1.86962	9.79493	10.5968	1.82499e-23	1.76937e-22	42.2824
SP5	2.91363	7.91467	10.5952	1.84918e-23	1.79194e-22	42.2693
CAPN2	-1.13502	13.3241	-10.5949	1.85454e-23	1.79622e-22	42.2665
MS4A2	-2.97807	4.95647	-10.6025	1.87983e-23	1.81889e-22	42.2559
SIDT2	-1.01721	10.7379	-10.5919	1.90193e-23	1.83936e-22	42.2415
GRIA1	-2.38411	2.08413	-10.7907	2.07005e-23	1.99495e-22	42.2213
MYO1A	-2.15916	11.4739	-10.5873	1.97799e-23	1.911e-22	42.2026
NUDT1	1.05964	9.55937	10.5857	2.0057e-23	1.9368e-22	42.1889
SUZ12P	1.08716	7.9753	10.5852	2.01373e-23	1.94359e-22	42.1849
DES	-4.72445	10.9494	-10.5839	2.03549e-23	1.96263e-22	42.1743
SNHG11	1.203	8.83766	10.5818	2.07281e-23	1.99662e-22	42.1563
AMICA1	-2.0383	7.93998	-10.5815	2.07693e-23	1.99959e-22	42.1543
CCL14_CCL15	-1.89682	7.49206	-10.5845	2.13124e-23	2.04893e-22	42.1306
SOCS2	-1.41478	8.60911	-10.5785	2.13137e-23	2.04893e-22	42.1287
IGSF9	-1.63697	9.76968	-10.5753	2.189e-23	2.1033e-22	42.1022
CYBRD1	-2.10367	10.7569	-10.5706	2.27866e-23	2.18726e-22	42.0625
SHISA2	2.55765	6.46722	10.5702	2.28638e-23	2.19359e-22	42.0591
DACT3	-2.31788	7.22766	-10.5675	2.33978e-23	2.2437e-22	42.0363
EPHX2	-1.75129	10.5793	-10.565	2.38906e-23	2.28869e-22	42.0156
RASGRP2	-2.26525	6.3495	-10.559	2.51401e-23	2.40481e-22	41.9652
IL11RA	-1.42148	7.71136	-10.553	2.64307e-23	2.52576e-22	41.9156
CLECL1	-2.26969	2.8342	-10.5956	2.80765e-23	2.67906e-22	41.8713
ZP3	1.50584	9.28367	10.5476	2.76651e-23	2.64241e-22	41.8704
PABPC1	1.0331	16.3456	10.5476	2.76835e-23	2.64286e-22	41.8697
CYS1	-2.27981	6.44221	-10.545	2.82966e-23	2.69872e-22	41.848
MEF2C	-1.71586	8.87809	-10.5444	2.84449e-23	2.71153e-22	41.8429
ANKRD53	-2.03399	2.58331	-10.5885	2.97998e-23	2.83789e-22	41.8123
PAQR8	-1.50678	11.8265	-10.5349	3.08177e-23	2.93338e-22	41.7635
OLR1	3.06848	6.44608	10.5356	3.1009e-23	2.95014e-22	41.7578
KCNQ5	-2.76819	2.86731	-10.604	3.43557e-23	3.2589e-22	41.6815
MFAP4	-2.64417	10.5066	-10.5239	3.38149e-23	3.21234e-22	41.6716
VSIG2	-5.02334	8.32132	-10.5268	3.42441e-23	3.2515e-22	41.6605
CYP2B7P1	-2.48202	4.39176	-10.5326	3.43142e-23	3.25656e-22	41.6604
UGT1A9	-2.84484	5.26982	-10.6836	3.60429e-23	3.41391e-22	41.6603
SCG2	-2.75186	6.94939	-10.5214	3.49555e-23	3.31416e-22	41.6392
GALK1	1.03984	9.85618	10.5198	3.5011e-23	3.3178e-22	41.6372
AKAP6	-1.9011	6.76314	-10.5134	3.69304e-23	3.49626e-22	41.5843
SLC4A5	1.15401	8.60405	10.5109	3.77415e-23	3.56955e-22	41.5628
GPR34	-2.14013	6.89611	-10.5095	3.81896e-23	3.61016e-22	41.5511
POLR1A	1.07972	11.2882	10.5091	3.83122e-23	3.61998e-22	41.548
TLR9	-2.01942	5.31456	-10.507	3.89867e-23	3.68011e-22	41.5307
NPR1	-2.08319	7.01777	-10.5066	3.91056e-23	3.68953e-22	41.5277
C2orf27A	1.9358	4.69195	10.5065	3.91458e-23	3.69152e-22	41.5266
NLGN4X	-2.33201	5.62184	-10.505	3.96537e-23	3.73759e-22	41.5139
CNR2	-2.54929	2.36757	-10.6129	4.14612e-23	3.89844e-22	41.5109
XPO4	1.07389	10.982	10.5029	4.0373e-23	3.79982e-22	41.4961
C14orf43	-1.06411	10.7604	-10.4994	4.15558e-23	3.90544e-22	41.4675
ANXA9	1.74892	7.56963	10.4957	4.28832e-23	4.02822e-22	41.4363
OSR1	-3.19695	4.94451	-10.5076	4.34379e-23	4.07778e-22	41.4279
BEX4	-2.11258	8.21063	-10.4941	4.3453e-23	4.07778e-22	41.4233
LRRC66	-1.87525	8.0543	-10.4924	4.40805e-23	4.13466e-22	41.4091
AADACL2	-3.08296	2.16555	-13.1795	9.00133e-23	8.23508e-22	41.3421
KIAA0907	1.11577	10.9095	10.4834	4.75668e-23	4.45518e-22	41.3337
NAALAD2	-1.77765	3.52044	-10.4835	4.81327e-23	4.50163e-22	41.3225
SLC12A2	1.37201	14.1924	10.482	4.81288e-23	4.50163e-22	41.3221
NCAPD3	1.09817	10.966	10.4806	4.86906e-23	4.5516e-22	41.3106
GLDN	-2.40683	6.0176	-10.4747	5.11924e-23	4.78085e-22	41.261
KIF20B	1.18114	9.97693	10.4746	5.12254e-23	4.78161e-22	41.2603
SPARCL1	-2.17153	11.5786	-10.4734	5.17603e-23	4.82921e-22	41.25
DNAJB5	-1.95066	7.6941	-10.4728	5.20089e-23	4.85006e-22	41.2453
C9orf100	1.16427	9.4431	10.4724	5.2197e-23	4.86526e-22	41.2417
SYT15	-1.78002	5.4854	-10.4712	5.27321e-23	4.91276e-22	41.2316
RIMKLA	-1.63661	8.92347	-10.4702	5.31588e-23	4.95013e-22	41.2236
SPIN4	1.15885	9.59406	10.4689	5.37433e-23	5.00214e-22	41.2128
PIGZ	-2.0309	9.99608	-10.4674	5.44437e-23	5.06489e-22	41.2
AP3M2	1.0438	9.65663	10.4657	5.51895e-23	5.1318e-22	41.1865
MKI67	1.37868	12.9664	10.4621	5.69299e-23	5.28854e-22	41.1558
ZFYVE28	-1.44694	8.7012	-10.4615	5.72004e-23	5.30887e-22	41.1511
PRKDC	1.27699	13.4322	10.4615	5.72038e-23	5.30887e-22	41.151
TPSB2	-2.75079	8.91218	-10.4613	5.73061e-23	5.31582e-22	41.1493
GCNT3	-3.05576	11.2212	-10.4607	5.75703e-23	5.33776e-22	41.1447
ATL1	-1.35955	8.07936	-10.4583	5.87471e-23	5.44425e-22	41.1247
SVIL	-1.45648	11.7971	-10.4576	5.90868e-23	5.47049e-22	41.119
GPR172A	1.07304	12.4167	10.4509	6.25485e-23	5.78821e-22	41.0626
RSPO1	-2.53038	2.85627	-10.5389	6.45418e-23	5.96409e-22	41.0606
FRMPD4	-2.81454	1.89962	-11.0801	7.77875e-23	7.15045e-22	41.0432
TXNIP	-1.57697	14.1385	-10.4461	6.51186e-23	6.01164e-22	41.0227
FLJ11235	-1.91193	3.34838	-10.4529	6.70442e-23	6.18646e-22	40.9971
DDX27	1.25795	12.1458	10.4376	6.99291e-23	6.44958e-22	40.9521
TLR10	-2.77967	4.30109	-10.4542	7.06274e-23	6.51087e-22	40.948
MFAP5	-3.39856	7.60156	-10.438	7.59122e-23	6.98472e-22	40.8741
LRRC4B	-1.77031	5.03363	-10.4281	7.57631e-23	6.97432e-22	40.8728
CD79A	-3.3917	7.63251	-10.4274	7.61559e-23	7.0038e-22	40.8677
EIF2C2	1.11373	9.48002	10.4248	7.78606e-23	7.15377e-22	40.8458
ZBTB7C	-3.06275	9.01217	-10.4177	8.26226e-23	7.58048e-22	40.787
CDT1	1.28293	10.6694	10.4167	8.33647e-23	7.64493e-22	40.7781
FAM46B	-2.35541	5.66911	-10.414	8.52141e-23	7.80711e-22	40.7564
FOXP4	1.01117	12.5243	10.414	8.52774e-23	7.80921e-22	40.7557
BDKRB1	-1.84141	6.22842	-10.4111	8.7311e-23	7.99165e-22	40.7324
GINS4	1.34411	8.93682	10.4063	9.0933e-23	8.31529e-22	40.6921
PTK2B	-1.1987	11.1584	-10.4059	9.12065e-23	8.33635e-22	40.6891
ARHGEF19	1.35873	9.38433	10.4052	9.17801e-23	8.38481e-22	40.6829
AURKAPS1	1.20151	4.84056	10.4039	9.28173e-23	8.47556e-22	40.6718
MTAP	1.00081	10.6888	10.3936	1.01137e-22	9.22217e-22	40.5868
MCF2L2	-1.32308	4.05424	-10.3912	1.03205e-22	9.40627e-22	40.5668
EMP1	-1.74187	12.1891	-10.3907	1.03607e-22	9.43847e-22	40.5629
POPDC2	-2.42101	6.11857	-10.3899	1.04315e-22	9.49408e-22	40.5562
KLC3	2.63309	4.63801	10.3915	1.08029e-22	9.8228e-22	40.5483
TH	3.05717	3.9957	10.4271	1.10735e-22	1.00531e-21	40.5422
ZNF367	1.14981	9.25495	10.3831	1.10429e-22	1.00316e-21	40.4998
CKS1B	1.02884	10.7807	10.3808	1.12639e-22	1.02179e-21	40.4802
DNAH5	2.36328	4.83437	10.3804	1.14337e-22	1.03671e-21	40.4658
PCP4L1	-3.07379	3.43769	-10.4517	1.22079e-22	1.10379e-21	40.4264
ESPL1	1.30909	10.0166	10.3721	1.21146e-22	1.09588e-21	40.4081
SPNS3	1.66169	6.24027	10.3708	1.22398e-22	1.10616e-21	40.3979
EPB41L4B	-1.27204	12.1166	-10.369	1.24262e-22	1.12248e-21	40.3829
ZNF593	1.10878	10.1903	10.3682	1.25154e-22	1.13001e-21	40.3759
NXT1	1.1522	9.94068	10.3622	1.31563e-22	1.18622e-21	40.3264
FXYD3	-1.83591	13.8153	-10.362	1.31815e-22	1.18794e-21	40.3245
AOC3	-2.50241	10.0028	-10.3594	1.34733e-22	1.21367e-21	40.3028
MAGI3	-1.02479	10.0894	-10.3579	1.36398e-22	1.22809e-21	40.2907
SYT4	-3.32106	3.19132	-10.5765	1.4676e-22	1.31954e-21	40.2904
EML1	-2.13077	8.20853	-10.3487	1.47277e-22	1.32358e-21	40.2147
LARGE	-1.26704	9.89542	-10.3476	1.48673e-22	1.3355e-21	40.2054
KRT20	-3.386	13.0461	-10.344	1.53128e-22	1.37424e-21	40.1762
MYBBP1A	1.04975	11.4538	10.3413	1.56652e-22	1.40521e-21	40.1536
PDE3A	-2.82141	8.11328	-10.3388	1.59973e-22	1.43433e-21	40.1329
SERPINH1	1.10458	13.0148	10.3372	1.62155e-22	1.45323e-21	40.1194
SALL2	-2.27151	6.21928	-10.336	1.63836e-22	1.46761e-21	40.1092
SUV39H1	1.03475	9.72246	10.3349	1.65346e-22	1.48045e-21	40.1002
ACSF2	-1.56146	10.2184	-10.3341	1.66433e-22	1.48949e-21	40.0937
TMEM130	-2.74137	4.18892	-10.3529	1.68421e-22	1.50658e-21	40.0885
ARMCX1	-1.91093	7.32652	-10.3246	1.80181e-22	1.61104e-21	40.0151
RAB6B	-1.71817	7.35866	-10.3204	1.86528e-22	1.66701e-21	39.9808
KLHL17	1.4261	7.65606	10.3131	1.98348e-22	1.76938e-21	39.92
FCGBP	-4.51898	13.5448	-10.3098	2.03803e-22	1.8172e-21	39.8931
SRPX2	2.56379	9.34214	10.3021	2.1741e-22	1.93584e-21	39.8292
CYP11A1	-2.28206	2.20458	-10.4231	2.28702e-22	2.0317e-21	39.8202
CORIN	2.89065	5.35403	10.2991	2.27999e-22	2.02639e-21	39.783
TMPRSS2	-1.35496	13.091	-10.2942	2.32206e-22	2.06188e-21	39.764
OSBPL1A	-1.76441	9.60881	-10.2909	2.38592e-22	2.11664e-21	39.7371
SH3GL2	-2.86522	2.67705	-10.3953	2.51128e-22	2.22173e-21	39.7224
FAS	-1.50621	9.27507	-10.2876	2.45181e-22	2.1731e-21	39.7102
ADCY3	1.10831	11.376	10.2857	2.49148e-22	2.20624e-21	39.6943
PSMA7	1.05405	13.4483	10.2839	2.52861e-22	2.23604e-21	39.6796
GPR19	1.47562	5.10174	10.2836	2.53575e-22	2.24133e-21	39.6768
TMEM30B	-1.05309	11.5688	-10.2833	2.54098e-22	2.24492e-21	39.6748
CLDN11	-2.56247	5.48243	-10.2856	2.55293e-22	2.25445e-21	39.6711
TMEM67	1.2927	8.04	10.2822	2.56622e-22	2.26514e-21	39.665
WNT2B	-1.99013	6.13501	-10.2816	2.5777e-22	2.27424e-21	39.6606
MRGPRF	-2.37926	8.43104	-10.2722	2.78841e-22	2.45723e-21	39.5828
ZNF540	-1.56494	5.06583	-10.2722	2.78893e-22	2.45723e-21	39.5826
TLX2	-2.1171	2.02946	-10.3849	2.96088e-22	2.60754e-21	39.5625
TAS1R1	-2.02696	1.6748	-10.4667	3.26464e-22	2.86721e-21	39.4959
TMEM90A	-2.13078	1.89786	-10.4457	3.28355e-22	2.8825e-21	39.4837
FCRL2	-3.01006	3.94168	-10.3138	3.17856e-22	2.79542e-21	39.4721
SMYD1	-3.69772	3.21694	-10.3922	3.53601e-22	3.09429e-21	39.4322
RAVER2	-1.05904	10.9043	-10.2507	3.33443e-22	2.92584e-21	39.4058
GIMAP8	-1.69951	8.05156	-10.245	3.49594e-22	3.06478e-21	39.359
AHNAK	-1.52032	14.6447	-10.2447	3.50561e-22	3.07186e-21	39.3563
MEST	1.07393	11.7309	10.2444	3.51446e-22	3.07822e-21	39.3538
SLC17A9	2.16452	10.1879	10.2436	3.53547e-22	3.09429e-21	39.3479
MASP1	-3.9229	5.96429	-10.2523	3.56594e-22	3.11907e-21	39.3426
KCNC1	-1.99727	2.02333	-10.3203	3.77959e-22	3.30146e-21	39.3096
IRAK1	1.03961	13.246	10.2363	3.75842e-22	3.28445e-21	39.2873
CD27	-2.37607	7.25269	-10.235	3.79988e-22	3.31618e-21	39.2765
DLG2	-2.48458	4.05333	-10.2528	3.86137e-22	3.36832e-21	39.2671
[truncated: 3,121 more rows]

## Sheet: miRNAs-TCGA-final DEGs
	symbol	logFC.x	AveExpr	t	P.Value	adj.P.Val	B	logFC.y	logCPM	PValue	FDR
1	hsa-mir-142	8.05371	12.4013	22.2959	1.73e-81	1.47e-78	175.015	7.5522	11.4557	1.05e-36	3.72e-35
2	hsa-mir-16-2	6.20197	9.73032	22.05	3.68e-80	1.56e-77	171.968	5.19928	8.51468	2.26e-44	1.15e-42
3	hsa-mir-16-1	6.01019	9.71496	21.334	2.65e-76	7.5e-74	163.124	5.09017	8.49916	1.26e-42	5.91e-41
4	hsa-mir-21	7.71285	19.0043	19.8272	2.96e-68	6.28e-66	144.672	6.88387	17.7279	3.35e-102	7e-100
5	hsa-mir-141	6.60497	12.1484	19.7936	4.46e-68	7.57e-66	144.264	5.84956	10.9035	1.31e-62	1.17e-60
6	hsa-mir-582	6.41975	9.74908	19.6831	1.72e-67	2.32e-65	142.921	5.42869	8.60438	3.05e-36	1.06e-34
7	hsa-mir-19b-1	7.79555	8.28802	19.6783	1.91e-67	2.32e-65	142.821	7.19416	7.16103	9.91e-47	6.21e-45
8	hsa-mir-101-1	6.76879	12.9357	17.934	2.41e-58	2.56e-56	121.95	5.99683	11.6743	2.5e-71	2.48e-69
9	hsa-mir-101-2	6.76409	12.9469	17.7941	1.27e-57	1.2e-55	120.298	6.01513	11.6852	7.38e-72	8.16e-70
10	hsa-mir-126	5.7191	12.4522	17.6298	8.88e-57	7.54e-55	118.363	4.83068	11.1803	2.29e-51	1.8e-49
11	hsa-mir-148a	5.57534	17.3307	17.0355	9.55e-54	7.37e-52	111.415	4.72166	16.14	1.2e-34	3.89e-33
12	hsa-mir-29b-1	6.64448	10.0199	16.8924	5.07e-53	3.59e-51	109.754	5.94615	8.85492	7.1e-45	4.04e-43
13	hsa-mir-374a	8.89979	11.1019	16.8836	5.8e-53	3.79e-51	109.638	8.22541	10.0287	1.35e-52	1.15e-50
14	hsa-mir-203a	6.08796	15.4941	16.5387	3.06e-51	1.86e-49	105.673	5.43573	14.4759	1.28e-26	2.87e-25
15	hsa-mir-542	7.21556	8.51754	16.4587	7.71e-51	4.36e-49	104.754	6.40675	7.35209	5.57e-49	3.88e-47
16	hsa-mir-335	6.62638	9.1047	16.1389	3.03e-49	1.61e-47	101.101	5.81102	7.92867	1.25e-44	6.94e-43
17	hsa-mir-7-1	4.82122	7.09782	15.7139	3.82e-47	1.91e-45	96.2907	3.77843	5.85024	1.06e-29	2.86e-28
18	hsa-mir-203b	7.19252	8.58745	15.6975	4.59e-47	2.17e-45	96.1071	6.69218	7.76845	1.22e-24	2.32e-23
19	hsa-mir-19b-2	7.76127	8.10264	15.5597	2.4e-46	1.07e-44	94.5445	7.74762	6.97134	4.95e-45	2.91e-43
20	hsa-mir-424	7.30507	8.38092	15.521	3.53e-46	1.5e-44	94.1222	6.34172	7.29611	4.97e-35	1.64e-33
21	hsa-mir-192	4.91889	17.3615	14.5816	1.13e-41	4.58e-40	83.7606	4.00668	16.2372	8.71e-22	1.41e-20
22	hsa-mir-20a	6.76376	10.3893	14.4515	4.68e-41	1.81e-39	82.3493	6.10081	9.29745	3.16e-37	1.19e-35
23	hsa-mir-452	6.85183	8.15542	14.3541	1.35e-40	4.98e-39	81.2969	5.90468	7.05878	2.59e-35	8.87e-34
24	hsa-mir-2355	5.60534	6.49739	14.3054	2.37e-40	8.4e-39	80.7883	5.02681	5.22763	5.69e-44	2.82e-42
25	hsa-mir-374b	6.12053	7.54808	14.1702	9.86e-40	3.35e-38	79.3199	5.01475	6.30064	1.47e-46	8.92e-45
26	hsa-mir-182	6.30964	15.1749	13.994	6.55e-39	2.14e-37	77.438	5.72418	14.0865	7.4e-34	2.32e-32
27	hsa-mir-429	5.69286	9.94816	13.8086	4.74e-38	1.49e-36	75.4717	4.71578	8.7615	7.79e-34	2.4e-32
28	hsa-mir-136	5.35992	6.32704	13.692	1.69e-37	5.12e-36	74.2662	4.7933	5.21474	2.04e-24	3.72e-23
29	hsa-mir-199b	4.40339	12.6355	13.6811	1.83e-37	5.2e-36	74.1267	3.84743	11.4876	7.31e-22	1.2e-20
30	hsa-mir-379	5.88004	10.8337	13.6809	1.84e-37	5.2e-36	74.1254	5.18278	9.63991	1.93e-40	8.44e-39
31	hsa-mir-15a	5.57654	8.3372	13.6231	3.39e-37	9.28e-36	73.5173	4.50506	7.07561	7.9e-43	3.81e-41
32	hsa-mir-98	5.85931	7.10559	13.521	1.01e-36	2.68e-35	72.4615	5.07418	5.84224	6.06e-47	3.93e-45
33	hsa-mir-32	4.86578	6.48236	13.2057	2.72e-35	6.79e-34	69.1895	4.12008	5.23862	1.05e-31	2.96e-30
34	hsa-mir-660	5.76199	6.92309	13.2043	2.72e-35	6.79e-34	69.1602	4.94942	5.76154	5.48e-32	1.56e-30
35	hsa-mir-30e	3.52549	14.5631	12.865	8.99e-34	2.18e-32	65.6855	2.69765	13.1745	3.79e-41	1.74e-39
36	hsa-mir-144	6.74542	7.35706	12.7169	4.23e-33	9.97e-32	64.2434	6.61741	6.45835	1.44e-24	2.71e-23
37	hsa-mir-152	5.10057	8.96936	12.6753	6.22e-33	1.43e-31	63.7656	4.28724	7.69926	9.19e-41	4.12e-39
38	hsa-mir-17	4.93097	11.8439	12.6539	7.73e-33	1.73e-31	63.55	4.13046	10.6062	1.02e-33	3.1e-32
39	hsa-mir-215	6.59493	10.4511	12.576	1.7e-32	3.7e-31	62.7679	5.5974	9.96742	1.03e-13	1.11e-12
40	hsa-mir-199a-2	3.74208	12.2411	11.5561	3.93e-28	8.33e-27	52.7972	3.15369	11.0451	1.05e-18	1.49e-17
41	hsa-mir-30b	4.58005	9.7089	11.4165	1.49e-27	3.09e-26	51.4742	3.68898	8.4971	3.19e-25	6.19e-24
42	hsa-mir-106a	4.57671	6.06671	11.3724	2.27e-27	4.58e-26	51.0581	4.34357	5.63509	2.45e-09	1.91e-08
43	hsa-mir-328	-4.12642	5.40259	-11.1821	1.37e-26	2.7e-25	49.276	-5.13779	4.74563	0	0
44	hsa-mir-24-2	3.91701	11.4271	10.8013	4.7e-25	9.07e-24	45.771	3.04647	10.0435	6.68e-50	4.95e-48
45	hsa-mir-24-1	3.90084	11.4168	10.7375	8.43e-25	1.59e-23	45.1923	2.98341	10.0335	8.04e-48	5.4e-46
46	hsa-mir-708	6.02355	7.08543	10.7214	1e-24	1.85e-23	45.1747	5.76896	5.93543	1.64e-32	4.75e-31
47	hsa-mir-27a	3.79567	11.9842	10.5223	5.95e-24	1.07e-22	43.2564	2.99871	10.6805	5.89e-27	1.35e-25
48	hsa-mir-199a-1	3.42663	11.4449	10.3777	2.18e-23	3.85e-22	41.9709	2.80592	10.2179	2.12e-17	2.83e-16
49	hsa-mir-194-1	4.22139	14.4258	10.3712	2.31e-23	4e-22	41.9136	2.87706	13.1699	2.75e-20	4.21e-19
50	hsa-mir-29b-2	4.0314	10.0843	10.3387	3.09e-23	5.24e-22	41.6264	3.37129	8.86567	1.56e-22	2.57e-21
51	hsa-mir-183	4.41124	14.2353	10.2569	6.38e-23	1.06e-21	40.9072	3.77738	13.1029	2.29e-20	3.56e-19
52	hsa-mir-504	-3.75119	1.2127	-10.4498	1.17e-22	1.91e-21	40.3804	-5.74395	0.656634	1.08e-123	3.39e-121
53	hsa-mir-33a	4.31679	6.92913	10.1013	2.52e-22	4.03e-21	39.5493	3.65415	5.97655	1.94e-13	2.05e-12
54	hsa-mir-186	3.17904	9.6159	10.0392	4.33e-22	6.81e-21	39.0113	2.29403	8.23797	2.61e-28	6.37e-27
55	hsa-mir-337	4.04141	6.00044	10.0278	4.81e-22	7.43e-21	38.9442	3.23222	4.75375	6.95e-23	1.16e-21
56	hsa-mir-23a	2.68741	13.1827	9.98903	6.71e-22	1.02e-20	38.5788	1.87629	11.786	5.46e-23	9.26e-22
57	hsa-mir-10a	4.7422	17.3555	9.86043	2.04e-21	3.04e-20	37.477	4.07288	16.3032	7.81e-19	1.12e-17
58	hsa-mir-34a	3.91833	8.14803	9.65424	1.19e-20	1.75e-19	35.7323	2.94126	6.89194	3.7e-21	5.79e-20
59	hsa-mir-576	3.27998	4.88024	9.62224	1.56e-20	2.25e-19	35.464	2.35972	3.72541	4.19e-11	3.8e-10
60	hsa-mir-26b	3.81398	10.722	9.56801	2.47e-20	3.5e-19	35.0107	3.05091	9.41279	1.23e-28	3.12e-27
61	hsa-mir-224	4.20015	7.69155	9.34183	1.64e-19	2.28e-18	33.1411	3.32806	6.62279	1.13e-14	1.3e-13
62	hsa-mir-10b	3.91425	16.2984	9.30319	2.26e-19	3.09e-18	32.8251	3.06104	15.1477	1.32e-15	1.63e-14
63	hsa-mir-196a-2	4.60401	8.29682	9.23389	4e-19	5.39e-18	32.2608	3.92682	7.30966	6.06e-16	7.6e-15
64	hsa-mir-18a	3.90953	6.29247	9.19023	5.72e-19	7.59e-18	31.9069	3.03195	5.22179	5e-13	5.11e-12
65	hsa-mir-223	4.26797	9.41861	9.03811	1.97e-18	2.58e-17	30.6839	3.61968	8.50402	1.59e-12	1.59e-11
66	hsa-mir-139	-3.87922	6.17487	-9.01692	2.34e-18	3.01e-17	30.5148	-4.53212	5.43589	5.99e-166	2.81e-163
67	hsa-mir-6511b-1	-3.15374	1.52678	-9.01145	5.97e-18	7.57e-17	29.6267	-4.52315	0.643721	1.5e-87	2.02e-85
68	hsa-mir-197	-3.247	9.4418	-8.89519	6.23e-18	7.77e-17	29.5492	-4.06471	8.37315	4.29e-261	4.03e-258
69	hsa-mir-6511b-2	-3.1898	1.51371	-8.9055	1.26e-17	1.55e-16	28.8884	-4.60963	0.685435	8.33e-99	1.42e-96
70	hsa-mir-552	6.33155	8.48555	8.74941	2e-17	2.39e-16	28.4811	6.21322	7.76953	5.91e-19	8.55e-18
71	hsa-mir-451a	4.19173	9.24114	8.74964	1.98e-17	2.39e-16	28.408	3.67084	8.37048	6.16e-12	5.74e-11
72	hsa-mir-22	3.48182	16.8932	8.74509	2.05e-17	2.42e-16	28.3726	2.66505	15.5585	3.41e-26	7.38e-25
73	hsa-let-7g	3.41418	10.7991	8.69278	3.1e-17	3.6e-16	27.9662	2.47419	9.44834	8.64e-26	1.77e-24
74	hsa-mir-200a	2.91328	12.6312	8.62583	5.23e-17	6e-16	27.4489	2.0603	11.324	7.44e-15	8.7e-14
75	hsa-mir-151a	3.59332	12.6844	8.60376	6.22e-17	7.04e-16	27.2791	2.77667	11.3752	2.23e-24	4.03e-23
76	hsa-mir-146a	3.70821	9.02274	8.53161	1.09e-16	1.22e-15	26.7262	2.79727	7.96747	4.41e-11	3.99e-10
77	hsa-mir-185	3.27529	7.21479	8.34183	4.67e-16	5.15e-15	25.2898	2.38029	5.87275	4.27e-24	7.58e-23
78	hsa-mir-3622a	-2.54832	0.703695	-9.51975	9.72e-16	1.03e-14	25.0073	-6.06577	-0.424295	9.91e-81	1.24e-78
79	hsa-mir-26a-1	3.47119	11.1203	8.29934	6.46e-16	7.03e-15	24.9716	2.63918	9.78987	2.91e-25	5.7e-24
80	hsa-mir-130a	3.18428	6.56957	8.27407	7.82e-16	8.4e-15	24.7831	2.35809	5.33113	2.7e-14	3.04e-13
81	hsa-mir-29c	4.03885	11.0878	8.24259	9.92e-16	1.04e-14	24.5488	3.44092	10.0054	9.76e-16	1.21e-14
82	hsa-mir-153-2	5.57533	6.36443	8.18202	1.59e-15	1.64e-14	24.3915	6.23249	5.52343	2.72e-19	4e-18
83	hsa-mir-340	3.90854	5.54448	8.16341	1.8e-15	1.84e-14	24.0003	3.20748	4.34021	5.78e-20	8.63e-19
84	hsa-mir-26a-2	3.44018	11.1196	8.13942	2.15e-15	2.17e-14	23.7862	2.62302	9.79294	1.88e-24	3.47e-23
85	hsa-mir-486-2	-4.28531	6.21351	-8.1368	2.19e-15	2.19e-14	23.7669	-4.65474	5.8183	2e-102	4.71e-100
86	hsa-mir-493	3.55991	5.13361	8.05879	3.93e-15	3.88e-14	23.2333	2.49334	3.91695	2e-15	2.44e-14
87	hsa-mir-486-1	-4.24653	6.20986	-7.99034	6.5e-15	6.34e-14	22.6978	-4.61019	5.81538	1.35e-97	2.11e-95
88	hsa-mir-196a-1	3.8663	8.28977	7.96887	7.61e-15	7.34e-14	22.5425	3.08166	7.27093	5.18e-12	4.89e-11
89	hsa-mir-196b	4.01038	12.6037	7.93732	9.59e-15	9.14e-14	22.3148	3.48831	11.8495	1.3e-09	1.05e-08
90	hsa-mir-143	4.39868	18.2023	7.87274	1.54e-14	1.45e-13	21.8509	3.74814	17.3499	5.84e-12	5.46e-11
91	hsa-mir-628	4.95395	5.26327	7.77306	3.21e-14	2.93e-13	21.6013	6.33813	4.4536	6.81e-17	8.83e-16
92	hsa-let-7f-2	5.36058	13.0121	7.82316	2.2e-14	2.05e-13	21.497	4.98439	12.2772	4.01e-15	4.78e-14
93	hsa-let-7f-1	5.34453	12.9937	7.81866	2.27e-14	2.1e-13	21.4649	4.95079	12.2542	4.53e-15	5.36e-14
94	hsa-mir-95	3.97283	5.18142	7.7632	3.42e-14	3.09e-13	21.1967	3.71951	4.14376	7.81e-15	9.07e-14
95	hsa-mir-766	-2.98241	3.99253	-7.74525	3.88e-14	3.46e-13	20.9405	-3.81132	3.03396	5.04e-144	1.9e-141
96	hsa-mir-584	3.26939	9.41189	7.59792	1.1e-13	9.75e-13	19.9121	2.81499	8.37792	9.91e-11	8.71e-10
97	hsa-mir-495	4.08773	4.0483	7.37509	5.28e-13	4.58e-12	18.6257	4.22527	2.8863	1.07e-21	1.72e-20
98	hsa-mir-107	2.9523	7.31938	7.38736	4.81e-13	4.21e-12	18.4653	2.06017	5.98477	5.51e-18	7.57e-17
99	hsa-mir-129-2	-3.56392	2.17809	-7.39702	5.76e-13	4.94e-12	18.3037	-4.19285	1.66394	4.28e-40	1.79e-38
100	hsa-mir-129-1	-3.55319	2.14381	-7.33575	9.45e-13	8.02e-12	17.8224	-4.22631	1.55939	1.55e-37	6.06e-36
101	hsa-mir-577	6.64613	7.28059	7.20255	1.73e-12	1.42e-11	17.7111	8.61478	6.8613	8.59e-19	1.22e-17
102	hsa-mir-338	3.71564	9.94372	7.26516	1.11e-12	9.36e-12	17.6414	3.32109	9.07374	2.07e-10	1.76e-09
103	hsa-mir-642a	-3.09198	2.93059	-7.22142	1.55e-12	1.29e-11	17.3202	-3.50304	2.36719	2.26e-37	8.66e-36
104	hsa-mir-3613	4.47613	5.27773	7.12535	2.9e-12	2.32e-11	17.1105	5.00102	4.12556	5.33e-24	9.37e-23
105	hsa-mir-1224	-3.52124	1.59142	-7.28868	2.07e-12	1.69e-11	17.0821	-4.04461	1.34568	4.1e-17	5.4e-16
106	hsa-mir-134	2.21037	9.84203	7.16204	2.24e-12	1.81e-11	16.9551	1.55135	8.55714	1.08e-08	8.17e-08
107	hsa-mir-769	2.08431	6.35335	7.07581	4e-12	3.17e-11	16.3876	1.27921	5.00439	1.88e-09	1.48e-08
108	hsa-mir-369	4.13228	5.016	7.01068	6.22e-12	4.84e-11	16.2826	4.39032	3.80625	2.56e-25	5.12e-24
109	hsa-mir-1306	-2.66425	4.17179	-7.01608	5.96e-12	4.68e-11	15.9966	-3.44793	3.13671	1.35e-114	3.62e-112
110	hsa-mir-3677	3.66506	4.4216	6.88168	1.45e-11	1.12e-10	15.3185	3.62318	3.38529	1.12e-13	1.2e-12
111	hsa-mir-200b	2.79546	12.4612	6.86156	1.64e-11	1.26e-10	15.003	1.95531	11.1671	6.77e-13	6.85e-12
112	hsa-mir-382	2.46705	5.70362	6.78068	2.77e-11	2.1e-10	14.4899	1.63917	4.42493	5.26e-10	4.38e-09
113	hsa-mir-149	-3.08167	4.77434	-6.75523	3.27e-11	2.45e-10	14.3294	-3.78563	4.03438	1.14e-71	1.19e-69
114	hsa-mir-25	2.66993	14.3754	6.71312	4.28e-11	3.19e-10	14.0652	1.90194	13.0253	2.45e-16	3.12e-15
115	hsa-mir-217	5.08332	6.21505	6.66597	5.81e-11	4.29e-10	13.9629	4.74736	5.41285	3.67e-14	4.11e-13
116	hsa-mir-301a	4.47893	4.98551	6.4809	1.87e-10	1.36e-09	13.1512	5.63435	3.98705	3.12e-19	4.55e-18
117	hsa-let-7d	-2.09165	10.7179	-6.48872	1.76e-10	1.29e-09	12.6814	-2.99089	9.41117	6.62e-192	4.15e-189
118	hsa-mir-194-2	2.60284	14.6248	6.47626	1.9e-10	1.37e-09	12.6057	1.68477	13.3381	6.54e-10	5.35e-09
119	hsa-mir-425	2.58868	9.94585	6.3869	3.3e-10	2.36e-09	12.0669	1.78953	8.74358	4.04e-08	2.9e-07
120	hsa-mir-222	1.86178	7.90995	6.3734	3.59e-10	2.54e-09	11.9862	1.14441	6.60321	4.05e-06	2.45e-05
121	hsa-mir-188	3.72846	4.09839	6.3148	5.17e-10	3.63e-09	11.97	4.23543	3.086	3.44e-15	4.12e-14
122	hsa-mir-190a	3.6722	3.95948	6.26581	6.96e-10	4.85e-09	11.6796	3.94714	2.82481	1.4e-17	1.89e-16
123	hsa-mir-4732	-1.79859	0.673307	-6.4154	7.88e-10	5.44e-09	11.3486	-4.01925	-0.230923	1e-24	1.92e-23
124	hsa-mir-1538	-1.33706	0.454642	-6.34101	1.02e-09	7e-09	11.0796	-3.46212	-0.317656	6.97e-23	1.16e-21
125	hsa-mir-148b	1.76236	8.73651	6.15047	1.38e-09	9.36e-09	10.6733	1.02048	7.40015	7.77e-06	4.64e-05
126	hsa-mir-155	2.81733	9.57039	6.12305	1.62e-09	1.09e-08	10.5147	2.11692	8.46237	2.98e-08	2.16e-07
127	hsa-mir-758	2.91359	5.18451	6.11777	1.67e-09	1.12e-08	10.4835	2.00401	4.05797	2.7e-08	1.98e-07
128	hsa-mir-29a	2.56561	14.4143	6.09557	1.91e-09	1.27e-08	10.3564	1.72001	13.1086	4.47e-11	4.02e-10
129	hsa-mir-590	6.07966	6.06977	5.8948	6.19e-09	3.87e-08	10.0424	8.21842	4.80582	3.08e-40	1.32e-38
130	hsa-mir-598	3.66051	4.95771	6.01437	3.09e-09	2.03e-08	10.0304	3.4288	3.99147	1.3e-11	1.2e-10
131	hsa-mir-4677	3.86893	4.18345	5.9258	5.17e-09	3.3e-08	9.93029	4.77916	2.93505	3.74e-26	7.91e-25
132	hsa-mir-181d	3.4809	5.40424	5.95339	4.39e-09	2.87e-08	9.54518	2.95179	4.50788	4.55e-09	3.47e-08
133	hsa-mir-125a	-2.42933	9.68926	-5.94161	4.69e-09	3.04e-08	9.48102	-3.18752	8.52597	7.56e-99	1.42e-96
134	hsa-mir-381	2.63496	6.68996	5.93496	4.87e-09	3.13e-08	9.44363	1.87097	5.43295	7.38e-11	6.55e-10
135	hsa-mir-27b	2.29221	11.6884	5.9203	5.3e-09	3.36e-08	9.36141	1.42444	10.3551	2.13e-09	1.66e-08
136	hsa-mir-511	2.34093	4.17306	5.89461	6.15e-09	3.87e-08	9.21644	1.52733	3.16522	0.000137371	0.000717766
137	hsa-mir-3607	2.98756	7.57873	5.85874	7.54e-09	4.67e-08	9.01811	2.00306	6.90825	0.000241929	0.00121029
138	hsa-mir-574	-2.50913	7.16403	-5.82537	9.12e-09	5.61e-08	8.83335	-3.34586	6.09074	1.98e-88	2.86e-86
139	hsa-mir-3940	-2.14857	2.07546	-5.78712	1.18e-08	7.19e-08	8.58947	-2.84317	1.36493	2.72e-23	4.64e-22
140	hsa-mir-1976	-2.53654	4.29829	-5.72028	1.65e-08	1e-07	8.25658	-3.13945	3.27234	9.03e-73	1.06e-70
141	hsa-mir-6726	-1.2082	0.372626	-5.80437	3.05e-08	1.83e-07	7.91315	-3.55585	-0.475532	2.69e-18	3.75e-17
142	hsa-mir-154	2.01096	3.96867	5.63028	2.72e-08	1.64e-07	7.77059	1.07564	2.85854	0.00106842	0.00487792
143	hsa-mir-33b	3.17006	3.63928	5.53646	4.57e-08	2.69e-07	7.5409	3.70702	2.89605	3.49e-09	2.68e-08
144	hsa-mir-3173	-1.72523	1.18626	-5.61214	3.55e-08	2.11e-07	7.5317	-3.05511	0.298085	1.79e-27	4.25e-26
145	hsa-mir-539	1.80886	4.52631	5.41703	8.65e-08	5.07e-07	6.6498	1.04408	3.41997	0.00169553	0.007291
146	hsa-mir-150	-2.42603	9.84879	-5.40207	9.37e-08	5.45e-07	6.57253	-2.93269	8.91612	4.63e-37	1.71e-35
147	hsa-mir-130b	1.55703	6.84469	5.39078	9.95e-08	5.75e-07	6.51437	NA	NA	NA	NA
148	hsa-mir-605	-1.81493	1.27427	-5.40042	1.1e-07	6.3e-07	6.4368	-3.30333	0.371426	1.02e-29	2.78e-28
149	hsa-mir-128-2	2.21393	6.99574	5.35144	1.23e-07	6.99e-07	6.31248	1.44717	5.69714	1.48e-08	1.11e-07
150	hsa-mir-503	2.60688	4.44145	5.27921	1.79e-07	1.01e-06	5.94496	2.03775	3.67647	6.85e-05	0.000374532
151	hsa-let-7b	-1.70891	14.6509	-5.2659	1.92e-07	1.08e-06	5.87824	-2.43468	13.3564	6.29e-65	5.92e-63
152	hsa-mir-1226	-2.04817	1.71741	-5.24492	2.26e-07	1.26e-06	5.72651	-2.97273	0.91226	6.03e-27	1.37e-25
153	hsa-mir-3065	2.88645	4.65473	5.22992	2.32e-07	1.29e-06	5.69499	2.48047	3.91436	7.88e-06	4.69e-05
154	hsa-mir-6803	-1.27915	0.706714	-5.17653	4.35e-07	2.38e-06	5.13636	-3.47032	-0.243416	4.68e-29	1.22e-27
155	hsa-mir-218-1	2.90535	4.27586	5.0417	6.06e-07	3.3e-06	4.81388	2.4525	3.36968	1.33e-07	9.24e-07
156	hsa-mir-133a-2	-3.16672	4.29241	-5.00764	7.21e-07	3.9e-06	4.60161	-3.50376	4.03009	3.6e-28	8.68e-27
157	hsa-mir-218-2	3.67475	4.23628	4.93017	1.06e-06	5.62e-06	4.5088	3.98756	3.30241	4.54e-12	4.38e-11
158	hsa-mir-103a-2	2.55614	14.0499	4.96746	8.76e-07	4.71e-06	4.41343	1.8832	12.8546	1.49e-08	1.11e-07
159	hsa-mir-103a-1	2.55576	14.045	4.95478	9.33e-07	4.98e-06	4.35294	1.88722	12.8516	1.55e-08	1.15e-07
160	hsa-mir-145	-2.43022	12.5735	-4.92715	1.07e-06	5.64e-06	4.22163	-3.21819	11.7079	1.36e-44	7.31e-43
161	hsa-mir-4420	-1.52941	0.136051	-6.37808	5.79e-06	2.81e-05	4.17988	-2.03715	-0.732135	0.00331095	0.0135095
162	hsa-mir-1249	-1.8207	2.00409	-4.90846	1.21e-06	6.32e-06	4.11004	-2.91201	1.11532	2.73e-33	8.15e-32
163	hsa-mir-3917	-1.84033	2.00499	-4.86801	1.47e-06	7.64e-06	3.92196	-2.78438	1.19814	2.77e-24	4.97e-23
164	hsa-mir-30a	1.86564	13.7577	4.85649	1.51e-06	7.82e-06	3.88891	1.16336	12.4672	8.54e-06	5.07e-05
165	hsa-mir-3605	-1.62636	2.65421	-4.84739	1.58e-06	8.15e-06	3.844	-2.29944	1.86521	5.31e-17	6.93e-16
166	hsa-mir-133a-1	-3.1221	4.40376	-4.7968	2.02e-06	1.04e-05	3.60875	-3.40881	4.19271	1.52e-25	3.08e-24
167	hsa-mir-885	-1.36688	0.638242	-4.87896	2.7e-06	1.37e-05	3.44053	-4.18941	-0.420442	7.18e-24	1.25e-22
168	hsa-mir-135b	7.64125	7.62886	4.53673	6.87e-06	3.3e-05	3.41081	10.2703	6.81454	2.35e-28	5.81e-27
169	hsa-mir-4662a	3.62243	4.22711	4.64922	4.08e-06	2e-05	3.29799	4.4639	3.62459	5.65e-10	4.64e-09
170	hsa-mir-4728	-1.96083	1.66468	-4.73587	2.85e-06	1.44e-05	3.28754	-2.43697	1.17249	1.14e-08	8.54e-08
171	hsa-mir-1180	-2.57779	4.54499	-4.71308	3.02e-06	1.51e-05	3.22574	-3.01279	3.69372	7.26e-37	2.63e-35
172	hsa-mir-654	1.93138	5.90009	4.71169	3.03e-06	1.51e-05	3.221	1.20844	4.72364	0.000138886	0.000723669
173	hsa-mir-7702	-2.09063	1.57398	-4.70375	3.41e-06	1.69e-05	3.16459	-3.19011	0.824256	7.74e-18	1.06e-16
174	hsa-mir-221	1.92151	9.11976	4.65998	3.87e-06	1.91e-05	2.98705	1.2031	7.81291	1.56e-06	9.85e-06
175	hsa-mir-6720	-1.60651	1.24657	-4.67151	4.12e-06	2.01e-05	2.94561	-3.30011	0.252312	4.29e-26	8.97e-25
176	hsa-mir-1-1	5.0684	5.28549	4.50255	8.03e-06	3.81e-05	2.74926	6.58736	4.96573	2.15e-12	2.12e-11
177	hsa-mir-1-2	4.50924	5.3372	4.46705	9.43e-06	4.42e-05	2.49738	5.56599	5.04035	1.45e-10	1.25e-09
178	hsa-mir-99b	-1.6281	15.1673	-4.54757	6.52e-06	3.14e-05	2.48676	-2.41629	13.9113	2.13e-51	1.75e-49
179	hsa-mir-629	1.5024	8.28352	4.51541	7.55e-06	3.6e-05	2.34576	NA	NA	NA	NA
180	hsa-mir-96	4.64279	5.62777	4.32271	1.8e-05	8.11e-05	2.27383	6.13792	4.46791	3.41e-29	9.03e-28
181	hsa-mir-942	1.81235	4.78474	4.46664	9.43e-06	4.42e-05	2.13346	NA	NA	NA	NA
182	hsa-mir-1296	-2.04953	3.61232	-4.46438	9.56e-06	4.46e-05	2.12095	-3.00619	2.62385	6.84e-50	4.95e-48
183	hsa-mir-433	-1.71448	2.01325	-4.42288	1.18e-05	5.42e-05	1.92775	-2.67127	1.07698	3.62e-26	7.74e-25
184	hsa-mir-92b	-1.81776	7.34127	-4.39194	1.32e-05	6.05e-05	1.81306	-2.47038	6.21466	1.25e-34	3.99e-33
185	hsa-mir-128-1	1.70735	7.59414	4.37604	1.42e-05	6.46e-05	1.74545	NA	NA	NA	NA
186	hsa-mir-93	1.88015	13.7614	4.32557	1.77e-05	8.04e-05	1.53242	1.16555	12.4925	2.17e-05	0.000125653
187	hsa-mir-6802	-1.26186	0.724108	-4.30123	2.22e-05	9.83e-05	1.4879	-2.65043	-0.133476	8.63e-14	9.44e-13
188	hsa-mir-362	2.04081	5.7478	4.31069	1.89e-05	8.49e-05	1.47006	1.30515	4.76039	0.00111858	0.00506999
189	hsa-mir-193a	-2.06184	8.4137	-4.29675	2.01e-05	8.95e-05	1.41184	-2.77954	7.32736	2.15e-44	1.12e-42
190	hsa-mir-532	1.57763	11.801	4.29639	2.01e-05	8.95e-05	1.41035	NA	NA	NA	NA
191	hsa-mir-181c	1.7757	7.64035	4.22382	2.76e-05	0.000120743	1.11008	1.0827	6.37218	5.97e-05	0.000329069
192	hsa-mir-7641-2	-1.31227	0.795449	-4.16092	4.78e-05	0.000206113	0.651561	-3.77626	-0.235072	4.12e-16	5.2e-15
193	hsa-mir-210	1.8195	10.7511	4.07771	5.14e-05	0.000220193	0.520182	1.59785	9.99353	0.00151826	0.0066415
194	hsa-mir-485	-1.77702	3.02206	-4.04784	5.85e-05	0.000248135	0.3986	-2.51034	2.0559	2.86e-27	6.73e-26
195	hsa-mir-9-1	2.32932	7.51884	4.04094	5.99e-05	0.000252356	0.374814	2.43166	7.03048	8.45e-05	0.000451441
196	hsa-mir-345	1.39117	5.55985	4.04023	6e-05	0.000252356	0.372047	NA	NA	NA	NA
197	hsa-mir-502	1.48877	4.89153	4.03889	6.04e-05	0.000252521	0.366749	NA	NA	NA	NA
198	hsa-mir-2110	-1.58444	2.73912	-4.00991	6.85e-05	0.000284976	0.249051	-2.41826	1.72776	1.74e-28	4.37e-27
199	hsa-mir-454	4.56162	4.55422	3.71817	0.000219016	0.000872981	0.193502	6.6528	3.27728	3.51e-35	1.18e-33
200	hsa-mir-9-2	2.31282	7.52375	3.9943	7.26e-05	0.000300677	0.192247	2.4302	7.03105	8.22e-05	0.000440553
201	hsa-mir-496	2.75397	2.74003	3.71969	0.000218458	0.000872981	-0.242392	3.75738	1.71918	1.65e-10	1.41e-09
202	hsa-mir-9-3	2.24503	7.52369	3.8806	0.000115254	0.000475002	-0.244368	2.34348	7.02998	0.000131571	0.000691297
203	hsa-mir-23b	1.13228	11.6109	3.87294	0.000118849	0.000487451	-0.273339	NA	NA	NA	NA
204	hsa-mir-376c	3.89005	3.87721	3.61366	0.000327026	0.00128539	-0.443157	5.422	2.7551	1.22e-18	1.71e-17
205	hsa-mir-3610	1.37025	1.70628	3.78905	0.000168085	0.000682795	-0.596102	NA	NA	NA	NA
206	hsa-mir-1343	-1.22725	1.27951	-3.7693	0.000187698	0.000758835	-0.690499	-2.84386	0.270041	2.55e-20	3.93e-19
207	hsa-mir-7-3	3.42521	3.408	3.55302	0.000410983	0.00158602	-0.831287	4.64175	2.50548	5.61e-11	5e-10
208	hsa-mir-3615	-1.6466	3.5328	-3.71889	0.000218251	0.000872981	-0.845154	-2.27436	2.55302	1.52e-24	2.84e-23
209	hsa-mir-4524a	-1.47651	0.358766	-3.54558	0.000716386	0.00267935	-1.05048	-3.25671	-0.656675	5.4e-10	4.48e-09
210	hsa-mir-4661	1.65018	3.53988	3.61683	0.000322889	0.00127504	-1.21207	NA	NA	NA	NA
211	hsa-mir-212	1.72151	3.85374	3.57529	0.000377172	0.00147566	-1.35774	1.08441	2.81183	0.0037446	0.0151475
212	hsa-mir-760	-1.26537	1.57833	-3.56627	0.000395953	0.00154204	-1.39833	-2.35836	0.774646	1.91e-12	1.9e-11
213	hsa-mir-375	-1.72812	15.7322	-3.55955	0.000399651	0.00154933	-1.41215	-2.02508	14.8629	3.32e-12	3.22e-11
214	hsa-mir-508	3.05232	4.11949	3.44449	0.000611877	0.00234002	-1.52066	5.50642	5.34144	1.45e-05	8.46e-05
215	hsa-mir-889	4.36317	5.3561	3.15361	0.00169115	0.00586037	-1.66949	6.80062	4.08373	6.55e-38	2.62e-36
216	hsa-mir-146b	1.43335	10.3994	3.47158	0.00055305	0.00212461	-1.71529	NA	NA	NA	NA
217	hsa-mir-30c-1	1.1556	9.01178	3.41048	0.000690228	0.00261609	-1.92151	NA	NA	NA	NA
218	hsa-mir-193b	-1.62382	6.49182	-3.40343	0.000707945	0.00267131	-1.94507	-2.28795	5.36756	1.19e-28	3.08e-27
219	hsa-mir-7706	-1.28376	2.54266	-3.37762	0.000778678	0.00289955	-2.0325	-2.05697	1.57475	2.95e-18	4.08e-17
220	hsa-mir-421	3.01098	3.66279	3.18358	0.00152912	0.00532059	-2.04445	4.19766	2.62057	2e-14	2.27e-13
221	hsa-mir-1262	1.30413	1.76296	3.3032	0.00101829	0.0037264	-2.18345	NA	NA	NA	NA
222	hsa-mir-326	-1.48308	3.30742	-3.33016	0.000921054	0.00339989	-2.18845	-2.6895	2.34462	4.59e-30	1.27e-28
223	hsa-mir-147b	2.16433	3.38031	3.20494	0.00142267	0.00499109	-2.21505	2.92481	2.57694	1.12e-06	7.23e-06
224	hsa-mir-3928	-1.16554	1.87474	-3.30743	0.000999166	0.00367226	-2.2633	-1.9982	1.10502	4.96e-12	4.74e-11
225	hsa-mir-550a-1	1.30444	3.36719	3.28487	0.00107828	0.00392902	-2.33489	NA	NA	NA	NA
226	hsa-mir-7641-1	-1.45201	1.25227	-3.29142	0.00110866	0.00402245	-2.34037	-2.79686	0.471828	5.36e-08	3.79e-07
227	hsa-mir-509-2	1.72526	2.16019	3.24452	0.00124852	0.00445374	-2.37184	2.64957	2.4295	0.00761534	0.029535
228	hsa-mir-296	-1.66661	3.29157	-3.26698	0.00114857	0.00414953	-2.39294	-1.75419	2.80112	6.5e-06	3.91e-05
229	hsa-mir-6821	-2.11521	0.485188	-2.92369	0.00405489	0.0130401	-2.41786	NA	NA	NA	NA
230	hsa-mir-4636	1.57667	1.92489	3.18702	0.00152344	0.00532059	-2.43472	NA	NA	NA	NA
231	hsa-mir-6892	-1.29643	2.29563	-3.25152	0.00121318	0.00434595	-2.44304	-2.08523	1.39044	1.81e-17	2.43e-16
232	hsa-mir-500b	1.53784	4.21397	3.25109	0.00121177	0.00434595	-2.44305	NA	NA	NA	NA
233	hsa-mir-106b	1.13848	10.6689	3.23734	0.00127025	0.0045123	-2.48672	NA	NA	NA	NA
234	hsa-let-7i	1.24682	9.99332	3.21838	0.00135579	0.00479612	-2.54688	NA	NA	NA	NA
235	hsa-mir-3127	-1.57087	4.0779	-3.20482	0.00142124	0.00499109	-2.59006	-2.15567	3.06209	8.55e-20	1.27e-18
236	hsa-mir-6809	-1.72767	0.328062	-2.95297	0.00610683	0.0189916	-2.63664	-2.31351	-0.710216	0.00361498	0.0146863
237	hsa-mir-299	1.34893	3.24143	3.14345	0.00175053	0.00604147	-2.78181	NA	NA	NA	NA
238	hsa-mir-412	2.19424	3.48978	3.00454	0.00277278	0.00919566	-2.91251	2.39487	2.68888	6.73e-05	0.000368874
239	hsa-mir-550a-2	1.30952	3.33123	3.08072	0.00215716	0.00738479	-2.97378	NA	NA	NA	NA
240	hsa-mir-423	-1.22027	8.57798	-3.07423	0.00220235	0.00750921	-2.99311	-1.94564	7.25116	9.81e-40	4.01e-38
241	hsa-mir-195	1.43664	6.12324	3.05867	0.00231836	0.00784178	-3.04013	NA	NA	NA	NA
242	hsa-mir-487b	1.33672	3.47575	3.02379	0.00260007	0.00869078	-3.14484	NA	NA	NA	NA
243	hsa-mir-490	-2.36155	3.17472	-2.98795	0.00300535	0.00992817	-3.26256	-4.02904	2.7881	1.35e-14	1.53e-13
244	hsa-mir-4676	-1.02809	1.51093	-2.94716	0.00335823	0.0110082	-3.32806	-1.93069	0.579173	1.69e-09	1.34e-08
245	hsa-mir-191	1.02118	10.9978	2.92378	0.0035831	0.0117002	-3.43768	NA	NA	NA	NA
246	hsa-mir-181a-1	-1.27338	10.272	-2.9168	0.00366317	0.0119158	-3.45778	-2.00928	9.04235	1.96e-26	4.29e-25
247	hsa-mir-6761	1.09587	2.28517	2.89171	0.00397153	0.0128206	-3.48443	NA	NA	NA	NA
248	hsa-mir-378a	-1.11269	11.8205	-2.87529	0.00417389	0.0133722	-3.57636	-1.80726	10.533	2.75e-25	5.45e-24
249	hsa-mir-125b-1	-1.54356	8.14539	-2.8654	0.00430471	0.0137395	-3.60436	-1.994	7.18008	9.5e-14	1.03e-12
250	hsa-mir-125b-2	-1.53409	8.17968	-2.84034	0.0046531	0.0147958	-3.67489	-1.98773	7.21952	1.57e-13	1.67e-12
251	hsa-mir-509-3	1.46122	2.299	2.73719	0.00639729	0.0198223	-3.86334	2.31056	2.45852	0.0130343	0.0474225
252	hsa-mir-509-1	1.50346	2.12803	2.67686	0.007652	0.0235382	-3.96764	2.5492	2.36788	0.00870538	0.0334863
253	hsa-mir-4473	1.27975	1.93276	2.56144	0.0106844	0.0317169	-4.12733	1.52267	1.18014	0.00677781	0.026616
254	hsa-mir-4772	1.18998	4.1305	2.66346	0.00793363	0.024229	-4.15558	NA	NA	NA	NA
255	hsa-mir-3150b	-1.33962	2.76166	-2.64018	0.00851753	0.0258264	-4.21717	-2.0799	2.09784	6e-08	4.23e-07
256	hsa-mir-100	1.4173	11.8816	2.63087	0.00872647	0.0262723	-4.24085	1.03033	10.8766	0.00944612	0.0356075
257	hsa-mir-494	1.94414	2.26708	2.3757	0.0178513	0.0495286	-4.2485	2.85595	1.261	2.2e-06	1.38e-05
258	hsa-mir-3170	1.22053	2.50383	2.52798	0.0117324	0.0347068	-4.34965	NA	NA	NA	NA
259	hsa-let-7c	-1.4132	9.93154	-2.41341	0.0160901	0.0461504	-4.78349	-1.62478	9.14102	6.16e-07	4.11e-06
260	hsa-mir-410	1.29726	4.63674	2.38559	0.0173517	0.0489423	-4.84961	NA	NA	NA	NA
261	hsa-mir-19a	NA	NA	NA	NA	NA	NA	10.9285	6.15092	3.74e-33	1.1e-31
262	hsa-mir-589	NA	NA	NA	NA	NA	NA	-1.53122	5.81462	3.37e-27	7.83e-26
263	hsa-mir-484	NA	NA	NA	NA	NA	NA	-1.6013	5.78413	1.83e-26	4.05e-25
264	hsa-mir-450b	NA	NA	NA	NA	NA	NA	8.09753	3.38569	6.96e-26	1.44e-24
265	hsa-mir-324	NA	NA	NA	NA	NA	NA	-1.54523	5.10712	8.17e-24	1.41e-22
266	hsa-mir-671	NA	NA	NA	NA	NA	NA	-1.62937	2.99955	1.18e-21	1.88e-20
267	hsa-mir-346	NA	NA	NA	NA	NA	NA	-3.84628	-0.517108	2.62e-21	4.14e-20
268	hsa-mir-411	NA	NA	NA	NA	NA	NA	5.53496	3.27009	3.06e-20	4.64e-19
269	hsa-mir-6887	NA	NA	NA	NA	NA	NA	-3.65521	-0.479023	4.94e-20	7.43e-19
270	hsa-mir-592	NA	NA	NA	NA	NA	NA	10.1694	5.40021	3.02e-17	4e-16
271	hsa-mir-6756	NA	NA	NA	NA	NA	NA	-3.88396	-0.693787	8.81e-17	1.14e-15
272	hsa-mir-1307	NA	NA	NA	NA	NA	NA	-1.4759	10.7433	1.99e-16	2.54e-15
273	hsa-mir-6788	NA	NA	NA	NA	NA	NA	-3.64121	-0.639143	6.18e-16	7.69e-15
274	hsa-mir-6879	NA	NA	NA	NA	NA	NA	-3.20526	-0.463125	2.64e-15	3.21e-14
275	hsa-mir-4632	NA	NA	NA	NA	NA	NA	-3.13841	-0.454061	2.83e-15	3.41e-14
276	hsa-mir-181a-2	NA	NA	NA	NA	NA	NA	-1.37323	10.0063	5.1e-15	6e-14
277	hsa-mir-6793	NA	NA	NA	NA	NA	NA	-2.63082	-0.0521063	1.33e-14	1.53e-13
278	hsa-mir-15b	NA	NA	NA	NA	NA	NA	-1.27874	7.83352	4.2e-14	4.68e-13
279	hsa-mir-450a-2	NA	NA	NA	NA	NA	NA	5.16089	1.92308	6.11e-14	6.77e-13
280	hsa-mir-4754	NA	NA	NA	NA	NA	NA	-3.16048	-0.485703	7.55e-14	8.3e-13
281	hsa-mir-3620	NA	NA	NA	NA	NA	NA	-3.12148	-0.511201	8.91e-14	9.69e-13
282	hsa-mir-744	NA	NA	NA	NA	NA	NA	-1.39147	5.39649	2.05e-13	2.16e-12
283	hsa-mir-651	NA	NA	NA	NA	NA	NA	4.62052	2.03857	2.14e-13	2.24e-12
284	hsa-mir-450a-1	NA	NA	NA	NA	NA	NA	5.16257	1.92363	2.6e-13	2.7e-12
285	hsa-mir-5090	NA	NA	NA	NA	NA	NA	-2.8984	-0.35586	3.85e-13	3.98e-12
286	hsa-mir-5187	NA	NA	NA	NA	NA	NA	-2.38698	-0.0442281	4.99e-13	5.11e-12
287	hsa-mir-6808	NA	NA	NA	NA	NA	NA	-2.56005	-0.109613	5.66e-13	5.76e-12
288	hsa-mir-7-2	NA	NA	NA	NA	NA	NA	5.79362	2.50082	1.09e-12	1.09e-11
289	hsa-mir-7155	NA	NA	NA	NA	NA	NA	-2.71779	-0.198315	2.36e-12	2.33e-11
290	hsa-mir-1295a	NA	NA	NA	NA	NA	NA	-2.68048	-0.175685	3.19e-12	3.13e-11
291	hsa-mir-370	NA	NA	NA	NA	NA	NA	-1.45913	3.27643	3.23e-12	3.15e-11
292	hsa-mir-653	NA	NA	NA	NA	NA	NA	7.85561	3.15385	4.65e-12	4.46e-11
293	hsa-mir-1228	NA	NA	NA	NA	NA	NA	-2.072	0.60819	5.14e-12	4.89e-11
294	hsa-mir-1227	NA	NA	NA	NA	NA	NA	-3.01115	-0.450433	5.36e-12	5.04e-11
295	hsa-mir-4685	NA	NA	NA	NA	NA	NA	-2.5137	-0.244271	1.52e-11	1.4e-10
296	hsa-mir-874	NA	NA	NA	NA	NA	NA	-1.62567	4.41474	2.57e-11	2.36e-10
297	hsa-mir-4668	NA	NA	NA	NA	NA	NA	6.16332	1.66848	3.28e-11	3e-10
298	hsa-mir-5000	NA	NA	NA	NA	NA	NA	4.39408	1.30245	5.25e-11	4.7e-10
299	hsa-mir-4634	NA	NA	NA	NA	NA	NA	-3.39315	-0.743426	8.29e-11	7.32e-10
300	hsa-mir-4436b-1	NA	NA	NA	NA	NA	NA	-3.31736	-0.698091	1.08e-10	9.48e-10
301	hsa-mir-2116	NA	NA	NA	NA	NA	NA	-1.94224	0.459528	1.21e-10	1.05e-09
302	hsa-mir-6833	NA	NA	NA	NA	NA	NA	-2.67778	-0.429547	1.31e-10	1.13e-09
303	hsa-mir-432	NA	NA	NA	NA	NA	NA	-1.63078	2.84009	1.52e-10	1.31e-09
304	hsa-mir-376a-1	NA	NA	NA	NA	NA	NA	5.64032	1.23119	1.98e-10	1.68e-09
305	hsa-mir-1468	NA	NA	NA	NA	NA	NA	-1.59698	2.51877	3.32e-10	2.8e-09
306	hsa-mir-187	NA	NA	NA	NA	NA	NA	-3.09368	1.36388	3.68e-10	3.09e-09
307	hsa-mir-655	NA	NA	NA	NA	NA	NA	4.54316	1.40639	4.55e-10	3.8e-09
308	hsa-mir-376b	NA	NA	NA	NA	NA	NA	4.47027	1.34759	5.44e-10	4.49e-09
309	hsa-mir-301b	NA	NA	NA	NA	NA	NA	5.02598	1.84057	8.16e-10	6.64e-09
310	hsa-mir-6749	NA	NA	NA	NA	NA	NA	-3.06187	-0.647824	1.09e-09	8.8e-09
311	hsa-mir-1277	NA	NA	NA	NA	NA	NA	5.59752	1.2064	1.26e-09	1.02e-08
312	hsa-mir-627	NA	NA	NA	NA	NA	NA	3.67376	1.65919	1.6e-09	1.28e-08
313	hsa-mir-6810	NA	NA	NA	NA	NA	NA	-2.60233	-0.472007	1.64e-09	1.3e-08
314	hsa-mir-1245a	NA	NA	NA	NA	NA	NA	5.61818	1.21478	1.68e-09	1.33e-08
315	hsa-mir-6812	NA	NA	NA	NA	NA	NA	-2.93658	-0.57595	2.11e-09	1.65e-08
316	hsa-mir-6125	NA	NA	NA	NA	NA	NA	-2.35421	-0.00759975	2.49e-09	1.93e-08
317	hsa-mir-3154	NA	NA	NA	NA	NA	NA	-2.68472	-0.50682	2.53e-09	1.95e-08
318	hsa-mir-5010	NA	NA	NA	NA	NA	NA	-1.84489	0.480079	3.9e-09	2.98e-08
319	hsa-mir-5586	NA	NA	NA	NA	NA	NA	5.35272	1.01421	6.75e-09	5.12e-08
320	hsa-mir-3944	NA	NA	NA	NA	NA	NA	-2.28757	-0.132176	1.43e-08	1.07e-07
321	hsa-mir-556	NA	NA	NA	NA	NA	NA	5.33985	1.01855	1.73e-08	1.28e-07
322	hsa-mir-549a	NA	NA	NA	NA	NA	NA	5.50515	1.13706	2.36e-08	1.73e-07
323	hsa-mir-4800	NA	NA	NA	NA	NA	NA	-2.81305	-0.624998	2.97e-08	2.16e-07
324	hsa-mir-153-1	NA	NA	NA	NA	NA	NA	5.81842	1.37673	3.64e-08	2.63e-07
325	hsa-mir-6730	NA	NA	NA	NA	NA	NA	-2.47807	-0.461745	3.94e-08	2.84e-07
326	hsa-mir-6743	NA	NA	NA	NA	NA	NA	-3.03617	-0.658608	4.14e-08	2.96e-07
327	hsa-mir-5698	NA	NA	NA	NA	NA	NA	-2.18183	0.164765	4.3e-08	3.07e-07
328	hsa-mir-6716	NA	NA	NA	NA	NA	NA	-1.84978	0.195892	4.48e-08	3.18e-07
329	hsa-mir-5193	NA	NA	NA	NA	NA	NA	-2.57235	-0.540998	6.37e-08	4.47e-07
330	hsa-mir-6507	NA	NA	NA	NA	NA	NA	-2.49352	-0.366497	1.15e-07	8.05e-07
331	hsa-mir-6132	NA	NA	NA	NA	NA	NA	-2.81513	-0.589438	1.59e-07	1.1e-06
332	hsa-mir-3682	NA	NA	NA	NA	NA	NA	4.85354	0.6608	1.61e-07	1.11e-06
333	hsa-mir-6820	NA	NA	NA	NA	NA	NA	-2.10212	-0.0169187	1.94e-07	1.33e-06
334	hsa-mir-3138	NA	NA	NA	NA	NA	NA	-2.47058	-0.458986	2.04e-07	1.39e-06
335	hsa-mir-92a-1	NA	NA	NA	NA	NA	NA	-1.1833	13.447	2.21e-07	1.51e-06
336	hsa-mir-1234	NA	NA	NA	NA	NA	NA	-2.66043	-0.601928	2.26e-07	1.54e-06
337	hsa-mir-7705	NA	NA	NA	NA	NA	NA	5.03442	0.791376	2.67e-07	1.8e-06
338	hsa-mir-92a-2	NA	NA	NA	NA	NA	NA	-1.15498	13.3283	3.23e-07	2.18e-06
339	hsa-mir-4444-2	NA	NA	NA	NA	NA	NA	4.82693	0.692529	3.32e-07	2.23e-06
340	hsa-mir-3162	NA	NA	NA	NA	NA	NA	-2.72816	-0.729821	5.18e-07	3.47e-06
341	hsa-mir-6798	NA	NA	NA	NA	NA	NA	-2.14148	-0.137821	6.36e-07	4.23e-06
342	hsa-mir-7110	NA	NA	NA	NA	NA	NA	-2.36509	-0.470201	7.38e-07	4.89e-06
343	hsa-mir-4787	NA	NA	NA	NA	NA	NA	-2.2239	-0.144274	7.71e-07	5.09e-06
344	hsa-mir-320c-1	NA	NA	NA	NA	NA	NA	-1.76541	0.188703	8.24e-07	5.42e-06
345	hsa-mir-643	NA	NA	NA	NA	NA	NA	4.59739	0.521931	8.51e-07	5.58e-06
346	hsa-mir-6741	NA	NA	NA	NA	NA	NA	-2.69195	-0.572444	8.95e-07	5.85e-06
347	hsa-mir-487a	NA	NA	NA	NA	NA	NA	-1.37696	1.06993	9.67e-07	6.29e-06
348	hsa-mir-6784	NA	NA	NA	NA	NA	NA	-2.56432	-0.629014	1.05e-06	6.8e-06
349	hsa-mir-664b	NA	NA	NA	NA	NA	NA	-1.19998	1.74165	1.14e-06	7.31e-06
350	hsa-mir-3074	NA	NA	NA	NA	NA	NA	-1.25219	2.97835	1.14e-06	7.31e-06
351	hsa-mir-4791	NA	NA	NA	NA	NA	NA	5.24659	0.952902	1.24e-06	7.91e-06
352	hsa-mir-6853	NA	NA	NA	NA	NA	NA	-2.64744	-0.656607	1.4e-06	8.91e-06
353	hsa-mir-1229	NA	NA	NA	NA	NA	NA	-1.89972	0.311018	1.52e-06	9.65e-06
354	hsa-mir-6762	NA	NA	NA	NA	NA	NA	-2.5483	-0.645609	1.89e-06	1.19e-05
355	hsa-mir-4757	NA	NA	NA	NA	NA	NA	-2.54929	-0.667062	1.98e-06	1.24e-05
356	hsa-mir-570	NA	NA	NA	NA	NA	NA	4.84007	0.661475	2.03e-06	1.27e-05
357	hsa-mir-3913-1	NA	NA	NA	NA	NA	NA	3.56331	0.684413	2.26e-06	1.41e-05
358	hsa-mir-6738	NA	NA	NA	NA	NA	NA	-2.91968	-0.684265	2.29e-06	1.42e-05
359	hsa-mir-6769b	NA	NA	NA	NA	NA	NA	-2.57858	-0.667594	2.47e-06	1.53e-05
360	hsa-mir-6842	NA	NA	NA	NA	NA	NA	-1.36711	1.76797	2.47e-06	1.53e-05
361	hsa-mir-615	NA	NA	NA	NA	NA	NA	-2.62749	1.13439	2.7e-06	1.65e-05
362	hsa-mir-6769a	NA	NA	NA	NA	NA	NA	-2.66359	-0.593025	3.45e-06	2.11e-05
363	hsa-mir-3662	NA	NA	NA	NA	NA	NA	4.92686	0.726216	3.54e-06	2.16e-05
364	hsa-mir-339	NA	NA	NA	NA	NA	NA	-1.04238	5.54714	5.75e-06	3.48e-05
365	hsa-mir-380	NA	NA	NA	NA	NA	NA	4.70455	0.558744	6.03e-06	3.63e-05
366	hsa-mir-1260b	NA	NA	NA	NA	NA	NA	-2.67071	-0.626516	7.68e-06	4.6e-05
367	hsa-mir-376a-2	NA	NA	NA	NA	NA	NA	4.58074	0.490332	8.64e-06	5.11e-05
368	hsa-mir-3188	NA	NA	NA	NA	NA	NA	-2.03645	-0.329629	1.02e-05	6.02e-05
369	hsa-mir-431	NA	NA	NA	NA	NA	NA	-1.01764	3.54942	1.47e-05	8.57e-05
370	hsa-mir-545	NA	NA	NA	NA	NA	NA	4.47548	0.463909	1.64e-05	9.55e-05
371	hsa-mir-887	NA	NA	NA	NA	NA	NA	-1.08435	1.60648	2.54e-05	0.00014659
372	hsa-mir-656	NA	NA	NA	NA	NA	NA	4.38657	0.384341	2.78e-05	0.000160034
373	hsa-mir-1270	NA	NA	NA	NA	NA	NA	-1.65592	0.294544	2.81e-05	0.000161099
374	hsa-mir-6750	NA	NA	NA	NA	NA	NA	-2.21411	-0.532748	3.02e-05	0.000172574
375	hsa-mir-6734	NA	NA	NA	NA	NA	NA	-1.81428	-0.286502	3.13e-05	0.000178339
376	hsa-mir-559	NA	NA	NA	NA	NA	NA	4.53857	0.478194	3.35e-05	0.000190158
377	hsa-mir-499a	NA	NA	NA	NA	NA	NA	5.97706	1.51563	3.67e-05	0.000207872
378	hsa-mir-548f-1	NA	NA	NA	NA	NA	NA	5.23301	0.945621	3.74e-05	0.000211488
379	hsa-mir-937	NA	NA	NA	NA	NA	NA	-1.41194	1.94754	3.88e-05	0.000218436
380	hsa-mir-323a	NA	NA	NA	NA	NA	NA	-1.08471	2.2193	4.37e-05	0.000245293
381	hsa-mir-5091	NA	NA	NA	NA	NA	NA	-1.53087	0.438403	4.73e-05	0.000264909
382	hsa-mir-6854	NA	NA	NA	NA	NA	NA	2.81798	0.650304	4.95e-05	0.000276131
383	hsa-mir-658	NA	NA	NA	NA	NA	NA	-1.80826	-0.130096	5.15e-05	0.000286879
384	hsa-mir-6801	NA	NA	NA	NA	NA	NA	-2.58677	-0.688539	5.29e-05	0.000293354
385	hsa-mir-580	NA	NA	NA	NA	NA	NA	4.32309	0.347397	6.18e-05	0.000339823
386	hsa-mir-4444-1	NA	NA	NA	NA	NA	NA	4.20333	0.322665	7.43e-05	0.000405052
387	hsa-mir-6785	NA	NA	NA	NA	NA	NA	-2.26468	-0.693072	7.8e-05	0.000422972
388	hsa-mir-7151	NA	NA	NA	NA	NA	NA	-2.34795	-0.695654	7.8e-05	0.000422972
389	hsa-mir-632	NA	NA	NA	NA	NA	NA	-1.59652	0.0994385	7.91e-05	0.000427284
390	hsa-mir-6721	NA	NA	NA	NA	NA	NA	-2.40739	-0.671309	8e-05	0.000430634
391	hsa-mir-4433b	NA	NA	NA	NA	NA	NA	-2.27885	-0.556289	8.01e-05	0.000430634
392	hsa-mir-4999	NA	NA	NA	NA	NA	NA	3.26279	0.52613	8.6e-05	0.000458366
393	hsa-mir-3132	NA	NA	NA	NA	NA	NA	-2.55184	-0.737321	8.92e-05	0.000473881
394	hsa-mir-6796	NA	NA	NA	NA	NA	NA	-2.45843	-0.69652	0.000122248	0.00064774
395	hsa-mir-4766	NA	NA	NA	NA	NA	NA	4.02691	0.210238	0.000128651	0.000679752
396	hsa-mir-3117	NA	NA	NA	NA	NA	NA	4.18936	0.267278	0.000131517	0.000691297
397	hsa-mir-514a-3	NA	NA	NA	NA	NA	NA	6.99614	2.29873	0.000137182	0.000717766
398	hsa-mir-6894	NA	NA	NA	NA	NA	NA	-2.01426	-0.502015	0.000146038	0.000758831
399	hsa-mir-4433a	NA	NA	NA	NA	NA	NA	-2.44665	-0.63329	0.000149526	0.000774817
400	hsa-mir-514a-1	NA	NA	NA	NA	NA	NA	6.91704	2.23441	0.000150327	0.000776825
401	hsa-mir-514a-2	NA	NA	NA	NA	NA	NA	7.01141	2.31413	0.000155731	0.000802546
402	hsa-mir-3913-2	NA	NA	NA	NA	NA	NA	2.40557	0.677846	0.000171045	0.000879059
403	hsa-mir-624	NA	NA	NA	NA	NA	NA	1.9886	0.840091	0.000176569	0.000904977
404	hsa-mir-1255a	NA	NA	NA	NA	NA	NA	3.86273	0.119406	0.000178954	0.000914709
405	hsa-mir-5001	NA	NA	NA	NA	NA	NA	-1.32957	0.411524	0.00018265	0.00093107
406	hsa-mir-3664	NA	NA	NA	NA	NA	NA	3.05778	0.42473	0.000190696	0.000969456
407	hsa-mir-4651	NA	NA	NA	NA	NA	NA	-2.27547	-0.655241	0.000210449	0.00106413
408	hsa-mir-4479	NA	NA	NA	NA	NA	NA	-1.86254	-0.433177	0.000212127	0.00106974
409	hsa-mir-4799	NA	NA	NA	NA	NA	NA	-2.48648	-0.709702	0.000217232	0.00109255
410	hsa-mir-3942	NA	NA	NA	NA	NA	NA	3.89716	0.112422	0.000218822	0.00109761
411	hsa-mir-6509	NA	NA	NA	NA	NA	NA	-1.40271	0.172297	0.000260881	0.00130164
412	hsa-mir-6777	NA	NA	NA	NA	NA	NA	-1.91244	-0.388886	0.000265624	0.00132179
413	hsa-mir-5706	NA	NA	NA	NA	NA	NA	3.75197	0.0602317	0.000272447	0.00135217
414	hsa-mir-3912	NA	NA	NA	NA	NA	NA	3.99846	0.146011	0.000277889	0.00137555
415	hsa-mir-3189	NA	NA	NA	NA	NA	NA	4.01079	0.187063	0.000279253	0.00137867
416	hsa-mir-548o	NA	NA	NA	NA	NA	NA	3.68194	0.0131272	0.00031078	0.00153031
417	hsa-mir-3690-1	NA	NA	NA	NA	NA	NA	-1.5018	0.134142	0.000350985	0.00172377
418	hsa-mir-6880	NA	NA	NA	NA	NA	NA	-2.48983	-0.705226	0.000354348	0.00173575
419	hsa-mir-5683	NA	NA	NA	NA	NA	NA	4.915	1.79041	0.000397949	0.00194059
420	hsa-mir-4437	NA	NA	NA	NA	NA	NA	-2.23473	-0.744264	0.000398228	0.00194059
421	hsa-mir-4665	NA	NA	NA	NA	NA	NA	-1.79114	-0.274719	0.000406044	0.00197356
422	hsa-mir-877	NA	NA	NA	NA	NA	NA	-1.17479	1.62261	0.000422767	0.00204955
423	hsa-mir-216a	NA	NA	NA	NA	NA	NA	2.54043	1.02833	0.000432981	0.00209367
424	hsa-mir-4422	NA	NA	NA	NA	NA	NA	-2.29485	-0.723234	0.0004418	0.00213084
425	hsa-mir-7845	NA	NA	NA	NA	NA	NA	-1.93212	-0.479807	0.000459456	0.00221032
426	hsa-mir-4709	NA	NA	NA	NA	NA	NA	3.75425	0.0451504	0.000565502	0.00271354
427	hsa-mir-1539	NA	NA	NA	NA	NA	NA	-2.3517	-0.7208	0.000588714	0.00281059
428	hsa-mir-4436b-2	NA	NA	NA	NA	NA	NA	-2.47373	-0.703493	0.000598772	0.00285137
429	hsa-mir-3199-2	NA	NA	NA	NA	NA	NA	-1.26444	0.0716262	0.000637533	0.00302065
430	hsa-mir-1265	NA	NA	NA	NA	NA	NA	-2.21321	-0.737504	0.000721261	0.00340877
431	hsa-mir-4707	NA	NA	NA	NA	NA	NA	-1.61988	-0.074323	0.000813691	0.00383597
432	hsa-mir-7854	NA	NA	NA	NA	NA	NA	-1.35982	-0.00824999	0.00081996	0.00385586
433	hsa-mir-561	NA	NA	NA	NA	NA	NA	3.99257	0.176955	0.000824756	0.00386874
434	hsa-mir-4667	NA	NA	NA	NA	NA	NA	-2.06584	-0.637461	0.000836545	0.00391428
435	hsa-mir-31	NA	NA	NA	NA	NA	NA	3.06155	4.46984	0.000866264	0.00403328
436	hsa-mir-6087	NA	NA	NA	NA	NA	NA	-2.08567	-0.362698	0.000899912	0.00417959
437	hsa-mir-374c	NA	NA	NA	NA	NA	NA	5.69654	1.21576	0.000916857	0.0042478
438	hsa-mir-2277	NA	NA	NA	NA	NA	NA	-1.19836	0.589797	0.0009737	0.00450008
439	hsa-mir-1237	NA	NA	NA	NA	NA	NA	-2.00896	-0.598502	0.00100827	0.00464841
440	hsa-mir-5699	NA	NA	NA	NA	NA	NA	2.31824	0.348957	0.001013	0.00465879
441	hsa-mir-7846	NA	NA	NA	NA	NA	NA	-1.64267	-0.250103	0.0010268	0.00471077
442	hsa-mir-6516	NA	NA	NA	NA	NA	NA	2.7136	0.210145	0.00105926	0.00484785
443	hsa-mir-6751	NA	NA	NA	NA	NA	NA	-1.90399	-0.608233	0.00107781	0.00490888
444	hsa-mir-4725	NA	NA	NA	NA	NA	NA	-2.13639	-0.640281	0.00110743	0.00503159
445	hsa-mir-133b	NA	NA	NA	NA	NA	NA	-1.58184	2.65409	0.00112312	0.00507836
446	hsa-mir-6871	NA	NA	NA	NA	NA	NA	-1.90865	-0.610782	0.00115317	0.00520171
447	hsa-mir-3136	NA	NA	NA	NA	NA	NA	2.35209	0.413286	0.00123928	0.00557677
448	hsa-mir-4749	NA	NA	NA	NA	NA	NA	-1.95275	-0.592277	0.00129945	0.00582818
449	hsa-mir-7974	NA	NA	NA	NA	NA	NA	2.7197	0.889774	0.00130135	0.00582818
450	hsa-mir-3684	NA	NA	NA	NA	NA	NA	3.47338	-0.0511183	0.00134093	0.00597699
451	hsa-mir-206	NA	NA	NA	NA	NA	NA	4.71364	0.58791	0.00134713	0.00599045
452	hsa-mir-548au	NA	NA	NA	NA	NA	NA	3.60032	0.0152886	0.00135782	0.00602374
453	hsa-mir-3914-1	NA	NA	NA	NA	NA	NA	-2.12678	-0.733597	0.00136753	0.00605254
454	hsa-mir-4646	NA	NA	NA	NA	NA	NA	-2.04648	-0.631386	0.00140548	0.00620588
455	hsa-mir-3941	NA	NA	NA	NA	NA	NA	2.59841	0.15749	0.00144252	0.00635369
456	hsa-mir-5196	NA	NA	NA	NA	NA	NA	-1.87166	-0.749609	0.00144571	0.00635369
457	hsa-mir-4724	NA	NA	NA	NA	NA	NA	2.24671	0.807544	0.00146116	0.00640661
458	hsa-mir-4758	NA	NA	NA	NA	NA	NA	-1.77412	-0.525583	0.00154664	0.00674995
459	hsa-mir-3656	NA	NA	NA	NA	NA	NA	-2.30993	-0.714584	0.00162714	0.00708485
460	hsa-mir-6875	NA	NA	NA	NA	NA	NA	-1.60013	-0.327489	0.00164878	0.00716247
461	hsa-mir-6824	NA	NA	NA	NA	NA	NA	-1.83791	-0.521354	0.00165851	0.00718813
462	hsa-mir-6733	NA	NA	NA	NA	NA	NA	3.47031	-0.0636541	0.00166354	0.00719336
463	hsa-mir-7152	NA	NA	NA	NA	NA	NA	-2.00944	-0.731002	0.00168772	0.00728119
464	hsa-mir-3183	NA	NA	NA	NA	NA	NA	-1.78537	-0.556684	0.00169775	0.007291
465	hsa-mir-6877	NA	NA	NA	NA	NA	NA	-1.42681	-0.154931	0.00171773	0.00736002
466	hsa-mir-6851	NA	NA	NA	NA	NA	NA	-1.89312	-0.528167	0.00182686	0.00780982
467	hsa-mir-581	NA	NA	NA	NA	NA	NA	2.19775	0.302509	0.00188838	0.00805454
468	hsa-mir-6501	NA	NA	NA	NA	NA	NA	-1.55266	-0.281116	0.00215866	0.00916576
469	hsa-mir-6852	NA	NA	NA	NA	NA	NA	-1.34168	-0.164376	0.00229297	0.00969231
470	hsa-mir-5684	NA	NA	NA	NA	NA	NA	3.42271	-0.0818025	0.00239224	0.0100892
471	hsa-mir-6782	NA	NA	NA	NA	NA	NA	-1.96362	-0.684652	0.00241398	0.0101581
472	hsa-mir-466	NA	NA	NA	NA	NA	NA	4.40487	0.407141	0.00253111	0.0106208
473	hsa-mir-548v	NA	NA	NA	NA	NA	NA	2.06876	0.893376	0.00253521	0.0106208
474	hsa-mir-4286	NA	NA	NA	NA	NA	NA	-1.8711	-0.528143	0.00258457	0.0108035
475	hsa-mir-548e	NA	NA	NA	NA	NA	NA	2.15039	0.255674	0.00279634	0.0116628
476	hsa-mir-6747	NA	NA	NA	NA	NA	NA	-1.51158	-0.465793	0.00284669	0.0118465
477	hsa-mir-5696	NA	NA	NA	NA	NA	NA	3.3382	-0.12741	0.00290971	0.012082
478	hsa-mir-1185-1	NA	NA	NA	NA	NA	NA	3.39276	-0.108611	0.00292339	0.012097
479	hsa-mir-1238	NA	NA	NA	NA	NA	NA	-1.95577	-0.7238	0.00318365	0.0131048
480	hsa-mir-6825	NA	NA	NA	NA	NA	NA	-1.75394	-0.66827	0.0031839	0.0131048
481	hsa-mir-4512	NA	NA	NA	NA	NA	NA	-2.04382	-0.724351	0.00320738	0.0131547
482	hsa-mir-6776	NA	NA	NA	NA	NA	NA	-1.86095	-0.670909	0.00321	0.0131547
483	hsa-mir-4731	NA	NA	NA	NA	NA	NA	-2.11996	-0.701741	0.00321771	0.0131576
484	hsa-mir-3654	NA	NA	NA	NA	NA	NA	3.78955	0.0767976	0.00346164	0.0140938
485	hsa-mir-6779	NA	NA	NA	NA	NA	NA	-1.70254	-0.572611	0.00394222	0.0159127
486	hsa-mir-1908	NA	NA	NA	NA	NA	NA	-1.73512	-0.665201	0.00395755	0.0159404
487	hsa-mir-4446	NA	NA	NA	NA	NA	NA	-1.50949	-0.0522348	0.00398048	0.0159985
488	hsa-mir-550b-2	NA	NA	NA	NA	NA	NA	-1.99954	-0.722793	0.00405802	0.0162753
489	hsa-mir-372	NA	NA	NA	NA	NA	NA	8.09867	3.42283	0.00440327	0.017585
490	hsa-mir-1292	NA	NA	NA	NA	NA	NA	-1.0316	0.367111	0.00486268	0.0193786
491	hsa-mir-6766	NA	NA	NA	NA	NA	NA	-1.7459	-0.627041	0.00487851	0.0194006
492	hsa-mir-1914	NA	NA	NA	NA	NA	NA	-1.70869	-0.54228	0.00526469	0.0208666
493	hsa-mir-3195	NA	NA	NA	NA	NA	NA	-1.79119	-0.743229	0.00526935	0.0208666
494	hsa-mir-7114	NA	NA	NA	NA	NA	NA	-1.74424	-0.533808	0.00584905	0.0231136
495	hsa-mir-5008	NA	NA	NA	NA	NA	NA	-2.00966	-0.701871	0.00628002	0.0247128
496	hsa-mir-7156	NA	NA	NA	NA	NA	NA	3.36471	-0.131651	0.00683027	0.0267285
497	hsa-mir-4683	NA	NA	NA	NA	NA	NA	-1.61747	-0.523628	0.00683488	0.0267285
498	hsa-mir-573	NA	NA	NA	NA	NA	NA	2.59523	0.138748	0.00713619	0.0278489
499	hsa-mir-4525	NA	NA	NA	NA	NA	NA	-1.58388	-0.459245	0.0071983	0.0280331
500	hsa-mir-641	NA	NA	NA	NA	NA	NA	3.18536	-0.174171	0.00722256	0.0280695
501	hsa-mir-4745	NA	NA	NA	NA	NA	NA	-1.56292	-0.406811	0.00775116	0.0299999
502	hsa-mir-541	NA	NA	NA	NA	NA	NA	1.81509	0.308085	0.00785368	0.0303342
503	hsa-mir-2681	NA	NA	NA	NA	NA	NA	-1.70889	-0.738175	0.00863489	0.0332833
504	hsa-mir-6790	NA	NA	NA	NA	NA	NA	-1.70514	-0.737436	0.00878896	0.0337389
505	hsa-mir-6895	NA	NA	NA	NA	NA	NA	-1.73938	-0.543473	0.00881923	0.0337861
506	hsa-mir-6885	NA	NA	NA	NA	NA	NA	-1.60911	-0.551906	0.00895451	0.0342346
507	hsa-mir-1537	NA	NA	NA	NA	NA	NA	3.15766	-0.171968	0.00906194	0.0345043
508	hsa-mir-34b	NA	NA	NA	NA	NA	NA	2.08414	0.501593	0.00907487	0.0345043
509	hsa-mir-1254-2	NA	NA	NA	NA	NA	NA	-1.08306	-0.0138653	0.00908007	0.0345043
510	hsa-mir-770	NA	NA	NA	NA	NA	NA	-1.86772	-0.609329	0.00915634	0.0347239
511	hsa-mir-6845	NA	NA	NA	NA	NA	NA	-1.87292	-0.713954	0.00922467	0.0349127
512	hsa-mir-4684	NA	NA	NA	NA	NA	NA	1.86657	0.375526	0.00928997	0.0350892
513	hsa-mir-6786	NA	NA	NA	NA	NA	NA	-1.89674	-0.681665	0.00965138	0.0363085
514	hsa-mir-4717	NA	NA	NA	NA	NA	NA	-1.71669	-0.577954	0.00991194	0.0372143
515	hsa-mir-4469	NA	NA	NA	NA	NA	NA	-1.63848	-0.613524	0.00994586	0.0372673
516	hsa-mir-6787	NA	NA	NA	NA	NA	NA	-1.85365	-0.678125	0.0101168	0.0378325
517	hsa-mir-4652	NA	NA	NA	NA	NA	NA	2.49762	1.08034	0.0102498	0.0382535
518	hsa-mir-6727	NA	NA	NA	NA	NA	NA	-1.73391	-0.611917	0.0104174	0.0388021
519	hsa-mir-548s	NA	NA	NA	NA	NA	NA	2.16653	-0.0610728	0.0108248	0.0401608
520	hsa-mir-6813	NA	NA	NA	NA	NA	NA	-1.70858	-0.651191	0.0108649	0.04023
521	hsa-mir-6891	NA	NA	NA	NA	NA	NA	-1.48676	-0.323371	0.0110894	0.0409806
522	hsa-mir-6748	NA	NA	NA	NA	NA	NA	-1.47395	-0.537233	0.0112754	0.0415015
523	hsa-mir-4645	NA	NA	NA	NA	NA	NA	1.98812	-0.112542	0.0112965	0.0415015
524	hsa-mir-383	NA	NA	NA	NA	NA	NA	-1.39599	0.541144	0.0121492	0.0445472
525	hsa-mir-6807	NA	NA	NA	NA	NA	NA	-1.57473	-0.546997	0.0122062	0.0446689
526	hsa-mir-7112	NA	NA	NA	NA	NA	NA	3.21282	-0.159738	0.0123883	0.0452475
527	hsa-mir-4767	NA	NA	NA	NA	NA	NA	-1.79685	-0.706601	0.0125215	0.0456454
528	hsa-mir-3174	NA	NA	NA	NA	NA	NA	2.97275	-0.251055	0.0132178	0.0479975
529	hsa-mir-6763	NA	NA	NA	NA	NA	NA	-1.41214	-0.533466	0.0133407	0.0483503
530	hsa-mir-506	NA	NA	NA	NA	NA	NA	3.96106	0.120749	0.0137889	0.0497828

## Sheet: finalDEGs-GSE39833
	X	id	symbol	logFC.x	AveExpr	t	P.Value	adj.P.Val	B	logFC.y	logCPM	PValue	FDR
3	453	15676	ebv-miR-BART19-5p	NA	NA	NA	NA	NA	NA	3.72199	9.07682	0.000233248	0.0278113
209	419	15629	hsa-miR-197	NA	NA	NA	NA	NA	NA	-2.56674	6.33181	3.73e-30	9.79e-27
203	418	15465	hsa-miR-191*	NA	NA	NA	NA	NA	NA	-4.56016	8.08445	2.16e-70	6.79e-67
93	429	15439	hsa-miR-1252	NA	NA	NA	NA	NA	NA	-1.10627	5.82204	9.31e-12	9.16e-09
148	451	15322	hsa-miR-1322	NA	NA	NA	NA	NA	NA	4.55846	9.91103	1.84e-05	0.00303422
264	434	15239	hsa-miR-27a	NA	NA	NA	NA	NA	NA	7.94563	13.4918	4.2e-10	3.02e-07
410	437	15158	hsa-miR-92a-2*	NA	NA	NA	NA	NA	NA	6.8361	12.2943	1.44e-08	8.4e-06
311	431	14921	hsa-miR-421	NA	NA	NA	NA	NA	NA	8.52558	13.8947	6.65e-11	5.82e-08
11	415	14895	hiv1-miR-H1	NA	NA	NA	NA	NA	NA	-6.17901	8.72071	5.61e-102	4.41e-98
369	427	14164	hsa-miR-652	NA	NA	NA	NA	NA	NA	-1.19249	6.16205	2.97e-19	3.33e-16
114	450	13444	hsa-miR-1268	NA	NA	NA	NA	NA	NA	4.62921	11.3212	1.44e-05	0.00247039
57	414	13441	hsa-miR-1197	NA	NA	NA	NA	NA	NA	-6.46727	9.07021	3.17e-106	4.98e-102
104	441	12826	hsa-miR-126	NA	NA	NA	NA	NA	NA	1.20993	7.32727	3.58e-08	1.82e-05
310	447	12374	hsa-miR-384	NA	NA	NA	NA	NA	NA	4.99321	10.4145	4.81e-06	0.00102387
147	428	12245	hsa-miR-130a	NA	NA	NA	NA	NA	NA	-1.63555	6.06641	1.99e-17	2.09e-14
336	403	15674	hsa-miR-539	-2.78378	-0.35402	-3.30359	0.00124411	0.0484987	-1.10189	NA	NA	NA	NA
160	351	15691	hsa-miR-146a*	-2.83879	-1.84791	-3.4091	0.000876873	0.0393194	-0.791464	NA	NA	NA	NA
56	281	15693	hsa-miR-1182	-3.03804	1.96779	-3.55127	0.000540671	0.0302834	-0.360574	NA	NA	NA	NA
135	288	15683	hsa-miR-1295	-3.44725	2.49039	-3.5402	0.00056169	0.0303208	-0.39463	NA	NA	NA	NA
305	350	15610	hsa-miR-362-5p	-2.68532	-2.2685	-3.40946	0.000875812	0.0393194	-0.790388	NA	NA	NA	NA
54	321	15595	hsa-miR-1179	-2.76488	-0.190127	-3.4766	0.00069822	0.0341904	-0.588692	NA	NA	NA	NA
432	326	15544	hsv1-miR-H6-3p	2.51542	3.12911	3.46379	0.00072925	0.0352076	-0.627426	NA	NA	NA	NA
420	70	15666	hsa-miR-95	-3.59625	-1.44112	-4.54994	1.25e-05	0.002809	3.04494	NA	NA	NA	NA
218	333	15325	hsa-miR-22*	2.37855	4.46439	3.44721	0.000771328	0.0364497	-0.677374	NA	NA	NA	NA
384	226	15441	hsa-miR-662	-2.78769	0.612784	-3.71907	0.000300181	0.0209051	0.166208	NA	NA	NA	NA
126	163	15484	hsa-miR-129*	2.89682	0.0158643	3.93878	0.000135063	0.0129413	0.884799	NA	NA	NA	NA
281	270	15318	hsa-miR-296-5p	2.89483	2.84882	3.57742	0.000493905	0.0287313	-0.279748	NA	NA	NA	NA
80	95	15422	hsa-miR-1237	3.09585	4.72395	4.29388	3.48e-05	0.00572108	2.11216	NA	NA	NA	NA
258	41	15414	hsa-miR-26a	4.18135	4.29976	4.91395	2.73e-06	0.0010478	4.43508	NA	NA	NA	NA
23	26	15296	hsa-let-7b*	3.63997	3.89707	5.25727	6.1e-07	0.000369023	5.81013	NA	NA	NA	NA
197	223	15079	hsa-miR-181d	2.96802	3.8906	3.73096	0.000287717	0.0203066	0.204267	NA	NA	NA	NA
407	246	15039	hsa-miR-877*	2.51988	2.53517	3.63802	0.000399808	0.0255796	-0.0906781	NA	NA	NA	NA
275	217	15060	hsa-miR-27b	2.32793	1.25565	3.75852	0.000260681	0.0189072	0.292868	NA	NA	NA	NA
24	136	15133	hsa-let-7c	2.84316	4.16348	4.05913	8.61e-05	0.00996001	1.29185	NA	NA	NA	NA
185	32	15228	hsa-miR-1539	3.66655	3.21152	4.99391	1.94e-06	0.000951996	4.74998	NA	NA	NA	NA
115	323	14761	hsa-miR-128	-2.84723	-0.94169	-3.47515	0.000701665	0.0341904	-0.593077	NA	NA	NA	NA
347	378	14700	hsa-miR-575	-2.20418	1.30682	-3.35337	0.00105588	0.0439643	-0.956459	NA	NA	NA	NA
63	291	14706	hsa-miR-122	2.44024	4.08765	3.53978	0.000562512	0.0303208	-0.395934	NA	NA	NA	NA
332	345	14559	hsa-miR-519e	2.4362	1.39296	3.42004	0.000845261	0.0384862	-0.758815	NA	NA	NA	NA
50	279	14622	hsa-miR-10b	2.38749	2.21504	3.55603	0.000531861	0.0299113	-0.345901	NA	NA	NA	NA
173	371	14500	hsa-miR-149	2.49237	3.52503	3.36652	0.00101079	0.042881	-0.917726	NA	NA	NA	NA
344	401	14461	hsa-miR-574-3p	2.5066	2.23673	3.31224	0.00120932	0.0474651	-1.07677	NA	NA	NA	NA
389	194	14636	hsa-miR-664	2.52373	2.61358	3.80952	0.000216892	0.0175962	0.458154	NA	NA	NA	NA
326	155	14613	hsa-miR-484	2.90284	2.35521	3.96778	0.000121267	0.0123137	0.982028	NA	NA	NA	NA
73	116	14607	hsa-miR-1229	3.30151	3.50659	4.19282	5.16e-05	0.00700329	1.75482	NA	NA	NA	NA
144	160	14492	hsa-miR-1306	2.95132	2.47226	3.94546	0.000131761	0.0129413	0.907132	NA	NA	NA	NA
7	148	14482	hcmv-miR-UL148D	2.61761	1.45767	3.98411	0.000114101	0.012119	1.03702	NA	NA	NA	NA
134	99	14421	hsa-miR-129-3p	3.2967	4.30968	4.27555	3.74e-05	0.00591519	2.04689	NA	NA	NA	NA
212	301	14104	hsa-miR-19b-2*	-2.9757	-0.633251	-3.52038	0.000601284	0.0314406	-0.455424	NA	NA	NA	NA
286	352	14032	hsa-miR-29b	2.28241	0.756808	3.40666	0.000884087	0.0395303	-0.798748	NA	NA	NA	NA
361	320	14039	hsa-miR-634	2.69545	4.04403	3.47687	0.000697568	0.0341904	-0.587859	NA	NA	NA	NA
28	172	14187	hsa-let-7e	-2.92033	0.407512	-3.90707	0.000151857	0.0138958	0.779117	NA	NA	NA	NA
35	449	10277	hsa-miR-100	NA	NA	NA	NA	NA	NA	4.7058	10.1519	1.17e-05	0.00206871
240	83	14141	hsa-miR-23b	2.84544	1.78502	4.43067	2.02e-05	0.0038081	2.60564	NA	NA	NA	NA
340	107	13894	hsa-miR-548c-3p	3.42279	3.12076	4.24222	4.26e-05	0.00626315	1.92872	NA	NA	NA	NA
343	244	13776	hsa-miR-552	-2.86155	-1.18469	-3.64533	0.000389675	0.0251357	-0.0676922	NA	NA	NA	NA
289	133	13702	hsa-miR-29c	3.23136	2.75209	4.08068	7.93e-05	0.00938603	1.36571	NA	NA	NA	NA
394	416	9870	hsa-miR-760	NA	NA	NA	NA	NA	NA	-6.15613	9.57797	1.21e-100	6.34e-97
309	341	13347	hsa-miR-365	2.5718	3.48577	3.43065	0.000815631	0.0376458	-0.727075	NA	NA	NA	NA
250	298	13374	hsa-miR-25*	2.29385	0.135702	3.52746	0.000586844	0.0309944	-0.433733	NA	NA	NA	NA
416	78	13519	hsa-miR-92b	3.64853	3.18196	4.48471	1.63e-05	0.00328488	2.80367	NA	NA	NA	NA
179	74	13329	hsa-miR-150	3.4023	2.22363	4.52745	1.37e-05	0.00291189	2.96148	NA	NA	NA	NA
397	184	13175	hsa-miR-766	2.63601	4.25494	3.84368	0.000191578	0.0162839	0.569816	NA	NA	NA	NA
83	385	12952	hsa-miR-1238	-1.88859	4.67394	-3.33625	0.00111737	0.0456785	-1.00667	NA	NA	NA	NA
317	286	12956	hsa-miR-455-3p	-2.69602	-2.14567	-3.54105	0.000560053	0.0303208	-0.392023	NA	NA	NA	NA
377	235	12867	hsa-miR-654-5p	2.80873	1.76601	3.69056	0.000332187	0.022248	0.0753345	NA	NA	NA	NA
393	408	12686	hsa-miR-7-2*	1.98739	-0.864337	3.29982	0.00125959	0.0485898	-1.11284	NA	NA	NA	NA
215	132	12792	hsa-miR-219-2-3p	-3.18812	-1.78203	-4.08726	7.74e-05	0.00922367	1.38833	NA	NA	NA	NA
90	446	9229	hsa-miR-1246	NA	NA	NA	NA	NA	NA	1.84153	8.77509	2.16e-06	0.000509056
9	96	12791	hcmv-miR-UL70-5p	-3.10657	-1.76331	-4.2933	3.49e-05	0.00572108	2.11007	NA	NA	NA	NA
199	224	12637	hsa-miR-18b*	2.48669	2.83158	3.72478	0.000294128	0.0206664	0.184487	NA	NA	NA	NA
351	265	12527	hsa-miR-602	2.35858	1.12497	3.58735	0.000477173	0.0283405	-0.248942	NA	NA	NA	NA
217	337	12271	hsa-miR-22	2.61014	3.26096	3.44182	0.000785496	0.0366852	-0.693575	NA	NA	NA	NA
113	299	12287	hsa-miR-1267	2.04063	1.08461	3.52323	0.000595427	0.0313426	-0.44669	NA	NA	NA	NA
399	225	12305	hsa-miR-767-3p	2.54355	1.7293	3.72165	0.000297429	0.0208055	0.174472	NA	NA	NA	NA
392	417	8971	hsa-miR-7-1*	NA	NA	NA	NA	NA	NA	-5.25991	7.94017	5.61e-85	2.21e-81
293	231	12280	hsa-miR-30b	3.00325	2.3691	3.7003	0.000320904	0.0218261	0.10632	NA	NA	NA	NA
139	343	12136	hsa-miR-1300_v13.0	-2.43284	-0.0827061	-3.42169	0.000840597	0.0384862	-0.753895	NA	NA	NA	NA
34	84	12363	hsa-let-7f-1*	2.98528	3.24283	4.42956	2.03e-05	0.0038081	2.6016	NA	NA	NA	NA
401	392	11972	hsa-miR-770-5p	-2.46025	-1.89482	-3.32404	0.00116325	0.0466127	-1.04235	NA	NA	NA	NA
111	359	11879	hsa-miR-126*	2.17291	1.97093	3.39648	0.000914712	0.0401021	-0.829015	NA	NA	NA	NA
249	295	11754	hsa-miR-24	2.69119	2.92792	3.53055	0.000580647	0.0309213	-0.424258	NA	NA	NA	NA
301	310	11648	hsa-miR-320c	2.80421	4.24788	3.49888	0.000647188	0.0328584	-0.521042	NA	NA	NA	NA
341	51	11808	hsa-miR-548m	-3.80181	-0.577293	-4.74776	5.52e-06	0.00168599	3.79138	NA	NA	NA	NA
328	126	11480	hsa-miR-505*	-3.04745	-2.51677	-4.13015	6.57e-05	0.00820501	1.53638	NA	NA	NA	NA
152	370	11152	hsa-miR-140-5p	-2.59658	-0.698934	-3.36918	0.00100188	0.0426177	-0.909864	NA	NA	NA	NA
315	250	11107	hsa-miR-425*	2.29704	5.77554	3.62901	0.000412636	0.0259779	-0.118949	NA	NA	NA	NA
291	413	10906	hsa-miR-302f	-2.08601	-0.949772	-3.28916	0.0013043	0.0497057	-1.14373	NA	NA	NA	NA
159	240	10919	hsa-miR-144*	-2.36147	1.02092	-3.67031	0.000356856	0.0234023	0.0111242	NA	NA	NA	NA
8	322	10824	hcmv-miR-UL36	-2.76749	-2.58153	-3.47577	0.00070017	0.0341904	-0.591177	NA	NA	NA	NA
350	131	10973	hsa-miR-595	2.32872	2.85527	4.09851	7.41e-05	0.00890468	1.42707	NA	NA	NA	NA
227	285	10678	hsa-miR-23a	2.43679	4.8773	3.54144	0.000559301	0.0303208	-0.390823	NA	NA	NA	NA
165	94	10857	hsa-miR-1471	-2.69171	1.1151	-4.30934	3.28e-05	0.00548564	2.16737	NA	NA	NA	NA
409	105	10661	hsa-miR-92a-1*	-3.33645	-1.9371	-4.24498	4.22e-05	0.00626315	1.93844	NA	NA	NA	NA
348	60	10333	hsa-miR-586	-3.1326	-1.06835	-4.65599	8.08e-06	0.00211998	3.44239	NA	NA	NA	NA
138	197	10005	hsa-miR-1297	-2.73741	-2.08334	-3.79926	0.000225099	0.0179839	0.424759	NA	NA	NA	NA
67	316	9855	hsa-miR-1227	2.8371	2.14541	3.48318	0.00068275	0.0339483	-0.568726	NA	NA	NA	NA
180	399	9677	hsa-miR-151-5p	-2.47543	-1.73412	-3.3169	0.00119094	0.0469782	-1.0632	NA	NA	NA	NA
303	222	9841	hsa-miR-337-5p	-2.7771	-2.0718	-3.73771	0.000280864	0.0199122	0.225906	NA	NA	NA	NA
302	284	9752	hsa-miR-328	2.74666	1.36192	3.54279	0.000556713	0.0303208	-0.386684	NA	NA	NA	NA
333	410	9588	hsa-miR-519e*	2.06462	0.218291	3.29234	0.0012908	0.0495511	-1.13452	NA	NA	NA	NA
321	248	9581	hsa-miR-483-3p	2.27853	1.27282	3.63309	0.000406771	0.0258152	-0.106136	NA	NA	NA	NA
6	307	9513	hcmv-miR-UL112	-2.78212	-2.83582	-3.50089	0.000642745	0.032802	-0.514899	NA	NA	NA	NA
127	389	9185	hsa-miR-1293	-2.47708	-1.74485	-3.32794	0.00114843	0.0463674	-1.03098	NA	NA	NA	NA
298	249	9150	hsa-miR-30d	2.36373	3.66673	3.63073	0.000410151	0.0259251	-0.113542	NA	NA	NA	NA
266	292	8857	hsa-miR-27a*	-2.76475	-2.02301	-3.53977	0.000562531	0.0303208	-0.395964	NA	NA	NA	NA
5	159	8939	ebv-miR-BART8	-3.10651	-1.00134	-3.94849	0.000130287	0.0128968	0.91728	NA	NA	NA	NA
312	382	8681	hsa-miR-423-3p	2.00806	1.29381	3.34157	0.0010979	0.0452351	-0.991078	NA	NA	NA	NA
77	36	8935	hsa-miR-1234	-2.82202	4.9154	-4.9392	2.45e-06	0.0010478	4.53418	NA	NA	NA	NA
1	245	8623	ebv-miR-BART16	2.14538	0.891439	3.64378	0.000391795	0.0251692	-0.0725503	NA	NA	NA	NA
219	263	8558	hsa-miR-221	2.15981	1.96601	3.59314	0.000467676	0.0279877	-0.230967	NA	NA	NA	NA
335	219	8534	hsa-miR-524-3p	2.17123	1.0038	3.75294	0.000265956	0.0191136	0.274876	NA	NA	NA	NA
296	276	8442	hsa-miR-30c-1*	2.0549	0.67421	3.5598	0.000524972	0.0298411	-0.334256	NA	NA	NA	NA
150	319	8362	hsa-miR-139-5p	2.22619	0.805832	3.47808	0.0006947	0.0341904	-0.584188	NA	NA	NA	NA
190	259	8015	hsa-miR-181b	2.92109	3.73371	3.61066	0.000439968	0.0267361	-0.176343	NA	NA	NA	NA
342	454	5737	hsa-miR-551b	NA	NA	NA	NA	NA	NA	3.48956	8.96552	0.000454406	0.0486524
204	325	7787	hsa-miR-192	2.32355	0.735308	3.46916	0.000716086	0.0346784	-0.611201	NA	NA	NA	NA
391	406	7709	hsa-miR-7	-2.71897	-0.840045	-3.30173	0.00125174	0.0485187	-1.10731	NA	NA	NA	NA
433	402	6859	kshv-miR-K12-1	-1.87252	-1.01293	-3.30377	0.0012434	0.0484987	-1.10139	NA	NA	NA	NA
116	340	6647	hsa-miR-1280	-2.16639	4.91845	-3.4316	0.000813022	0.0376357	-0.724224	NA	NA	NA	NA
295	275	6665	hsa-miR-30c	2.68539	1.71374	3.56168	0.00052158	0.0298411	-0.328465	NA	NA	NA	NA
156	67	6834	hsa-miR-141	-2.75342	0.852483	-4.57471	1.13e-05	0.00265237	3.13721	NA	NA	NA	NA
299	154	6537	hsa-miR-320b	2.60224	4.30691	3.97311	0.000118883	0.01215	0.999946	NA	NA	NA	NA
141	50	5837	hsa-miR-1305	-3.08757	1.0924	-4.75101	5.44e-06	0.00168599	3.80383	NA	NA	NA	NA
329	44	5740	hsa-miR-513c	-3.29265	-1.19426	-4.8574	3.47e-06	0.00124246	4.21441	NA	NA	NA	NA
36	358	5352	hsa-miR-106b	-2.32299	2.92876	-3.39677	0.000913844	0.0401021	-0.828172	NA	NA	NA	NA
198	200	5320	hsa-miR-1825	2.52041	4.96364	3.79369	0.000229675	0.0180296	0.406664	NA	NA	NA	NA
419	188	4781	hsa-miR-933	2.56567	4.45341	3.83181	0.000200039	0.0166597	0.530923	NA	NA	NA	NA
145	214	4654	hsa-miR-1307	2.62365	1.47204	3.76288	0.000256638	0.0188392	0.306911	NA	NA	NA	NA
304	364	4393	hsa-miR-342-3p	2.05942	-0.828498	3.38286	0.000957284	0.041392	-0.869431	NA	NA	NA	NA
313	356	4335	hsa-miR-424	2.61652	2.48053	3.39879	0.000907691	0.0401021	-0.822168	NA	NA	NA	NA
337	318	4177	hsa-miR-545	2.17259	0.741698	3.48038	0.000689294	0.0341157	-0.577227	NA	NA	NA	NA
55	412	4029	hsa-miR-1180	2.43841	2.3313	3.28917	0.00130426	0.0497057	-1.1437	NA	NA	NA	NA
292	306	3933	hsa-miR-30a	2.33936	1.46298	3.50286	0.000638436	0.032802	-0.508902	NA	NA	NA	NA
118	202	3991	hsa-miR-1281	2.58311	5.74501	3.79142	0.000231568	0.0180296	0.399286	NA	NA	NA	NA
352	199	3970	hsa-miR-605	2.33527	0.475428	3.79417	0.00022928	0.0180296	0.408211	NA	NA	NA	NA
354	164	3897	hsa-miR-625*	2.68905	1.54139	3.93753	0.00013569	0.0129413	0.880626	NA	NA	NA	NA
151	347	3523	hsa-miR-140-3p	2.01896	-0.336462	3.41866	0.000849201	0.0385175	-0.762952	NA	NA	NA	NA
69	233	2701	hsa-miR-1228	-1.96593	4.87055	-3.69662	0.00032512	0.0219617	0.0946153	NA	NA	NA	NA
400	367	2139	hsa-miR-767-5p	1.96409	0.687763	3.37525	0.000981871	0.0421081	-0.891954	NA	NA	NA	NA
390	368	2138	hsa-miR-671-3p	2.49509	0.0276737	3.37336	0.000988067	0.0422587	-0.897539	NA	NA	NA	NA
331	328	2146	hsa-miR-518b	2.12512	1.99463	3.45932	0.000740362	0.0355261	-0.640894	NA	NA	NA	NA
316	251	2203	hsa-miR-454*	2.47016	1.29915	3.626	0.000416997	0.0261479	-0.128359	NA	NA	NA	NA
137	266	2029	hsa-miR-129-5p	2.02232	0.196254	3.58268	0.000484978	0.0286958	-0.263446	NA	NA	NA	NA
27	165	2028	hsa-let-7d*	2.63435	1.486	3.93697	0.000135971	0.0129413	0.878759	NA	NA	NA	NA
434	335	1811	kshv-miR-K12-9*	2.1582	0.051121	3.44442	0.000778627	0.0365608	-0.685758	NA	NA	NA	NA
285	53	2045	hsa-miR-29a	3.45748	2.52037	4.74086	5.68e-06	0.00168599	3.76499	NA	NA	NA	NA
408	384	1408	hsa-miR-92a	2.37094	4.01369	3.33872	0.00110829	0.0454253	-0.99943	NA	NA	NA	NA
161	191	1472	hsa-miR-1470	2.69783	0.716341	3.82291	0.000206615	0.0169495	0.501821	NA	NA	NA	NA
205	283	1161	hsa-miR-193b	2.04455	-1.1219	3.5431	0.000556112	0.0303208	-0.385718	NA	NA	NA	NA
213	302	1149	hsa-miR-202	-2.96734	2.27795	-3.51452	0.000613473	0.0319717	-0.473328	NA	NA	NA	NA
64	388	652	hsa-miR-1224-3p	2.03895	-0.704323	3.33047	0.00113889	0.0461985	-1.02358	NA	NA	NA	NA
327	190	821	hsa-miR-495	-2.51672	-1.40533	-3.83033	0.000201115	0.0166597	0.526094	NA	NA	NA	NA
2	430	194	ebv-miR-BART18-5p	NA	NA	NA	NA	NA	NA	8.87587	14.2793	2.17e-11	2.01e-08
38	69	713	hsa-miR-10a	3.31057	2.75273	4.5505	1.25e-05	0.002809	3.04701	NA	NA	NA	NA
214	433	30	hsa-miR-206	NA	NA	NA	NA	NA	NA	8.19577	13.7735	1.92e-10	1.51e-07
25	317	286	hsa-let-7d	-2.37428	2.4468	-3.48275	0.000683754	0.0339483	-0.570035	NA	NA	NA	NA
52	353	202	hsa-miR-10b*	-2.26405	-0.450125	-3.40421	0.00089138	0.0396374	-0.80605	NA	NA	NA	NA
290	278	168	hsa-miR-301a	-2.57289	-1.01402	-3.55864	0.000527088	0.0298411	-0.337849	NA	NA	NA	NA
334	300	138	hsa-miR-520e	-2.12914	-0.374115	-3.52142	0.000599133	0.0314325	-0.452226	NA	NA	NA	NA
228	113	313	hsa-miR-23a*	-2.80196	0.0540939	-4.20266	4.97e-05	0.00692069	1.78934	NA	NA	NA	NA
349	393	4	hsa-miR-587	-2.66031	-1.50217	-3.32387	0.00116391	0.0466127	-1.04285	NA	NA	NA	NA
330	376	11	hsa-miR-515-3p	-2.42939	-0.161666	-3.35658	0.0010447	0.04373	-0.94701	NA	NA	NA	NA
220	274	75	hsa-miR-224	-2.13093	-0.856188	-3.56247	0.000520155	0.0298411	-0.326021	NA	NA	NA	NA
206	170	98	hsa-miR-194*	-2.77039	-0.413665	-3.91779	0.000145969	0.0135142	0.814768	NA	NA	NA	NA
