# Supplementary material for: Bioinformatic analysis reveals an exosomal miRNA-mRNA network in colorectal cancer
Source: BMC Med Genomics. 2021 Feb 27;14:60. doi: 10.1186/s12920-021-00905-2 (PMC7913431; doi:10.1186/s12920-021-00905-2)
Supplement: Supplementary file 2 — Additional file 2. Table S2. The targeted mRNA of the candidate exosomal miRNAs. [file 12920_2021_905_MOESM2_ESM.xlsx]

## Sheet: Table S2
symbol
C12orf57
PPP2R1B
ATF2
KAT6A
EQTN
TNRC6A
ZNF207
ACSL4
ASCC1
CPNE8
MARCHF5
KIF6
MAF1
DNM1
XKR3
H3-3B
RBM27
GTSF1
ZNF423
U2SURP
RNF38
FRMD8
CCDC71
SH3KBP1
ISM1
TERB2
EIF3E
SPPL3
ZDHHC20
PTX3
NPFFR2
ZNF174
UBR4
NPC2
H2BW1
RNF144B
FEM1B
STIMATE
NCOA6
ESX1
RELN
AFF3
ARF6
NOTUM
CIART
TMEM230
KCTD12
GOLIM4
SLC4A4
YIPF6
SLC4A10
API5
DDIT3
SIKE1
ZC3HC1
CACYBP
GPR158
NME9
PRDM5
NR4A1
SEPTIN14
SOD1
ANKRD40
TMEM9B
ADAM22
CDK9
PAPSS2
FAM49B
ARMCX2
SLC25A3
NRROS
NDUFA8
SPINK6
PACRG
EGR2
PRSS33
PAX9
TTC3
LIN7C
C5orf47
HNRNPU
HOXD10
MBD2
ACAT1
SLC12A5
SLC25A36
DENND5B
POPDC2
PFKFB3
TRIM9
PPIL4
UBE2J1
CUTC
CHD6
ANKRD49
NPAS4
NOL3
PBX3
AADAT
HORMAD2
HMOX2
RBFOX1
PDGFRA
ATP1B3
DPYSL2
CCDC178
HOXA5
ZNF225
NAP1L1
AP3M1
AKIRIN1
TNFAIP1
CIP2A
NEMP1
NPL
PARS2
TPRX1
PHOX2B
NCOR1
FHAD1
RIOK3
PEX11A
ELOC
MAP1B
RASEF
H2BW2
CARF
CYP2S1
GPR180
DUSP11
ASS1
PANX1
KLRF1
ATG4A
APBA2
CAST
ARHGEF9
PPAT
FAM177B
MSRA
RBBP5
GORAB
KLK15
POLR2K
RUNX2
CDS2
F2RL1
NKAIN2
CDKN1A
PRKCQ
UBE2D3
CHP2
OCIAD2
TENT5C
C20orf202
LOC101927178
CYSLTR1
HMGCR
RNF13
FAM177A1
KLF10
AZIN1
DUSP16
DYNAP
PIMREG
SRSF12
RALA
HLA-G
UNC119B
DIO1
ZNF226
RBM33
CPSF6
EIF2AK3
SLC2A13
NUAK1
SLC37A4
MAP3K7
PJA2
RBBP9
SPINK2
TANK
ARHGAP21
CLDN14
HGSNAT
CCDC138
NUP42
EYA4
DIAPH3
EIF4EBP3
CREBRF
MOCS2
ORMDL1
ORC4
FRYL
PCMTD2
LSM14B
SDC4
CSTF2
CCDC198
MPDU1
GLS2
PPP1R3C
ZBTB14
SH3BP5
SPEN
MRPL47
CYP2J2
TRIB1
UBXN4
RNF121
WTAP
KLHL23
HLA-C
GSK3B
GASK1B
ACTR3B
SLC25A12
SCN9A
C19orf47
C8orf44
COL7A1
PRDX3
AP2M1
FHL2
OTUB2
KDSR
IPO7
WT1
DCAF4L2
MBOAT4
TMEM128
SLMAP
CRYBB2
ZBTB34
PITHD1
MINPP1
ATL2
KCTD2
BTRC
IRX2
LETMD1
ZNF395
AHSG
EIF5A2
SMAD4
ABITRAM
HCAR2
HNRNPA3
OPHN1
ZMYM6
ENC1
TMEM168
MARF1
CDK19
POLR1D
STMP1
LYPLA1
MRPS16
MPC2
SPOPL
RASSF8
PAG1
NRAS
NSMAF
PCSK9
TMEM161B
RBM10
NUP133
CCDC28B
PTS
RAD51B
NAV2
MMGT1
EMSY
PTPRB
HUS1
HMGCLL1
BMPR1B
CORO1C
ADAMTS5
BRCA1
KLF11
SLC46A3
RRS1
ZNF586
TMEM117
RNMT
CER1
EPC2
NRBP2
SMIM15
DDX28
USP6NL
WDR26
RND3
LAPTM4A
CCDC90B
HIPK3
GPC5
RADX
CXCR2
TSN
MTSS2
AMN1
TMC5
DNAH6
RNF111
MAPK8
PRKAB1
MTRR
COMMD10
SLC17A6
CAMKMT
IL1RN
ARL4D
GCC1
PRSS16
ADAM17
MBNL2
TULP4
H3-5
ZBTB43
TMEM217
INSC
PGK2
DYNC1LI1
IGFBP3
PRSS12
RUFY2
ASH2L
DDX3X
TCERG1
C3orf36
MFSD6
AMIGO2
ZNF76
PCDHB12
CCDC117
ADAR
GVQW3
SLC16A7
AIMP1
IRAK3
TBX5
ANAPC1
ZSCAN32
DEGS1
CAPZA1
SNAPIN
YPEL5
ITGAM
RNF11
SPATA18
PPP6C
KCNA2
PHLPP1
RARS2
NDUFA11
ZNF618
PRDM4
FLAD1
PLAG1
IL36G
SAP30BP
SFRP2
LMBRD2
XPO5
UBLCP1
PRPS2
ELOVL5
PHF6
TNFSF4
PDCL
OXNAD1
LMOD2
DDX42
PGGT1B
SIM1
ARHGEF12
TTC27
HMBOX1
FLRT1
BIVM
IL11
SAR1A
STRIP2
PRPF4B
RASD1
PSPC1
GPM6A
CCPG1
LMO2
RFC2
BARX1
KDELR1
NRCAM
NUP153
FAM135B
OCLN
SUCO
ACSS1
TMC7
ACER3
ANGPTL1
SIX2
RALGPS2
DTNA
KIF23
NUDT10
SEMA3C
NR4A3
NEK7
PRRX1
L1CAM
PHF20
RUFY1
HES5
HS3ST2
LRRC14B
AQP10
USO1
POLA2
S1PR5
MLKL
TMOD2
CENPJ
PKDCC
PIK3C2A
ASCL4
PSTK
WBP1L
KIAA1958
HEBP1
ANOS1
PUDP
SERPINE1
USP37
MCTP2
IBTK
TRPC7
ENAH
SAMD11
TLE4
EFNA3
PRELID3B
ZSCAN9
XAGE3
HSD17B11
TAF4B
C1orf52
LPAR5
KLHL24
SMAD5
MBP
SCG3
GPR82
TBXT
SSR1
ANKIB1
RELT
MAP4
NUFIP2
HERC4
GIMAP6
POU3F2
MYT1L
SECISBP2
KLHL3
HLA-A
UMODL1-AS1
CLN8
SPIN1
ADH5
TIPARP
CLNS1A
MAFF
PARP15
C12orf73
NAA50
IFIT1
KARS1
BCL2L11
PIGX
SLC35E2A
CCDC69
DHX33
DERL2
POGZ
NFYB
ITM2A
UBE2L6
CEMIP
ZFX
PSME3IP1
TEX30
NR2C2
ATG7
PTH
HELZ
HIC2
PPIL3
UBN2
CIPC
TCF3
EIF2S2
SEPTIN2
PTPN12
COMMD8
OTUD6B
CCDC144NL
PNMA1
PTGFR
XPO6
RAB1A
HAUS1
FOXJ2
PLPPR1
RPL7L1
RICTOR
DCLK1
TENT5A
GTF3C2
WDR33
EMC3
SERBP1
FGFR2
HHEX
UBTD1
PRR23D1
PRR23D2
GPATCH11
SLC9A1
M6PR
ZNF286B
SEPTIN8
IL22RA2
TMSB15A
MBD6
CCNT2
SHOC2
ZNF701
CDH19
TRAF3
DHX32
ARRDC2
TRPC4
TMEM120B
NTM
MYL12A
CALB1
RNF222
RRAS2
PITPNB
ZNF286A
NOVA1
ZNF177
ANKS1B
SLC44A1
RAB5A
TRAPPC10
PIP4K2C
DHX9
PKIA
NCAPD2
FAM122C
FIBP
PPP2R2D
NSF
MLEC
NTF3
VGLL2
SLC25A22
TANC2
UBIAD1
TM4SF20
CDH17
BNC2
TMTC2
PAK6
CIAO2A
RAB12
GPR3
OLFM3
BCL11A
TAX1BP1
SCAPER
AHCYL1
PDS5A
ELOVL6
YAF2
N4BP2L1
GOLPH3L
SGMS1
SRF
WWTR1
ZNF267
PHETA2
FAM102B
CXorf58
ERAP2
CDC23
PATE3
HABP4
SEMA4A
ZNF510
TMEM189
LINGO2
SEC24C
TP53INP2
SEC24B
ZWINT
MAP3K9
EXT2
ALDH1A3
CPB2
PIP4P2
PLS3
ZNF615
CUL3
CKAP4
SLC7A11
PLCH1
RABGEF1
DHCR24
LHCGR
ZNF248
FFAR2
MYO9B
NKAPD1
FAM120AOS
NAMPT
ATP6V0D1
MDM4
YTHDF2
LAT
PAICS
PSMA8
KRT80
MAP3K12
PAPPA
DACT3
CHRD
SH3BGRL2
RETREG1
MYSM1
HS3ST4
HK2
UNC5C
CDC14A
INSYN2A
CNOT9
TIMELESS
PRX
SLC22A16
FOXP2
MARCHF9
SLFN11
DUSP27
ZNF681
TXNIP
VAMP4
TMEM182
ADPRH
SCAF8
ZNF75D
BDP1
EGR1
GOLGA6A
KCNA5
SHMT2
FBXL19
SFTA3
CLEC5A
ZBTB6
CCDC6
PI4K2A
MMP2
NAB1
VIRMA
SLC11A2
C16orf54
TCF12
FNIP2
FAM50A
MAP3K1
UBFD1
TUFT1
COQ5
UPK2
SLC5A5
ELOVL7
SCIN
FAM149A
LMOD1
DYNC2H1
ANKS1A
MUC13
GCNT1
YPEL2
ZNF566
TUSC2
NIBAN1
PHEX
GABRB2
TGFBR1
RHD
SIGLEC9
RNF185
ZNF501
IL21R
TMX4
PTGDR
GLIPR2
CEACAM1
LDLRAD4
GPAT4
BRD3
TDRD9
C6orf89
SLC13A3
SKP2
CXorf40B
LVRN
CIDEA
LIN28B
ARID3B
RNFT1
DNA2
HMGA2
LRIG3
IGF2BP1
IGDCC3
PRTG
PCYT1B
C14orf28
TTLL4
NGF
SLF2
C9orf40
FMO4
GNPTAB
C8orf58
NR6A1
RPUSD3
YOD1
BEST2
C18orf21
GDAP2
ONECUT2
THRSP
ZFYVE26
HAND1
CBX5
GNG5
PARD6B
ZCCHC9
SMIM3
NME6
SMARCAD1
DYNC2LI1
MAP4K3
TARBP2
ADAMTS8
PXT1
COIL
CLCN5
E2F5
FZD3
CCNJ
GATM
ZNF322
ARHGEF38
SLC35D2
BZW1
ACVR1C
BACH1
COL3A1
CCL7
MRS2
ZNF341
GDF6
IGF1R
ZBTB26
CPA4
LPGAT1
SLC25A27
LIMD2
RAMAC
DEFB119
NHLRC3
E2F6
CPEB1
GRIK1-AS2
XKR8
CRCT1
PLEKHG6
CDC34
COL1A2
ARHGAP28
DDX19B
PPP1R15B
ACVR2B
PLAGL2
CBL
KLHDC8B
FAM222B
PCGF3
UHRF2
RNF20
CLP1
CTHRC1
SKIL
EIF4G2
TSEN34
TNFSF9
ACVR1B
EDN1
MGAT4A
SLC20A1
C5orf51
SLX1A
ADAMTS12
STX3
RAB11FIP4
RSPO2
LIPT2
GPR137
KCTD21
SOCS1
RMI2
TXLNG
LOR
LIN28A
TMPRSS2
CLDN12
LONRF3
SLX1B
CYB561D1
HIP1
CERCAM
PGRMC1
NOL4L
CCNF
AHCTF1
QARS1
STK40
GALNT1
PRPF38B
UTRN
GIPC1
ABL2
ATP6V1F
RPUSD2
CYP4F2
ARPP19
USP38
DCAF15
KLHL31
POU2F2
ZBTB5
PBX1
TMEM167A
NME4
MED8
DLGAP1
APBB3
BCAT1
PRKAR2A
SIGLEC14
HTR1E
ZNF710
FBXL12
KPNA4
OSBPL3
SCN4B
ACVR2A
CEMIP2
NYNRIN
ABCB9
TTC31
IKZF2
DDX19A
SENP5
GAS7
HOXD1
IL13
ZNF512B
MFSD4A
C2
CPM
SNX16
SLC52A3
MXD1
RGS16
ARG2
MIB1
RABL2A
CNTRL
PLD3
SCD
KRT5
BEGAIN
DDTL
BZW2
ATP2B1
NDST2
FRMD4B
IQCB1
KCTD17
MEF2D
USP44
HAAO
DMD
RASGRP1
NKD1
ZNF583
SOX6
ADRB3
FNIP1
EZH2
AURKB
FNDC3A
ZNF644
HMGA1
ESPL1
PEX11B
CISH
MUC4
AP1S1
SETDB1
PLXNC1
GALC
PTAFR
RDH10
ZSWIM5
C3orf38
SPATA19
CASP3
SLC25A18
ISLR
FAM104A
RUFY3
CCR7
KPNA5
LRRC17
CDV3
ZNF275
SYNCRIP
DUSP22
FASLG
SNX30
DAGLA
ACTA1
IGF2BP3
C15orf41
PRSS22
FGD6
NTN5
SLC25A40
GALE
RNF165
SLC5A6
ADAM15
MARS2
ZNF689
ADAMTS15
INTS6L
PRLR
PDPR
PALD1
CEP135
SLC5A9
TMPPE
PLEKHA8
MASP1
GXYLT1
NEK3
RRM2
SLC10A7
DMRT2
RBMS2
CLASP2
SREK1IP1
RBFOX2
TRIM41
HDX
FRAS1
SMC1A
EEF2K
BBX
IL10
FAS
MDFI
POU2F1
ABCC10
LCOR
CBX2
ST7L
B3GNT7
CALN1
AMT
BEND4
B4GAT1
PIGA
SMUG1
ZNF311
THAP9
SLC25A24
ATPAF1
AVEN
PLPP6
RDX
SLC12A6
GLRX
TBKBP1
NIPA1
RANBP2
C15orf39
GNAL
NAT14
CYP46A1
NPHP3
ALDOC
ERCC6
KATNBL1
CRY2
PSORS1C2
XK
KCNC1
ZNF354A
ELOVL4
CHD4
GYG2
ZC3H3
KIF27
KMT2D
SPINDOC
TECPR2
SLC12A9
SKIDA1
SLC7A14
IGDCC4
DIAPH2
FZD4
RFX6
RNF5
IGSF1
CCNY
MYO1F
NSMCE2
USP24
SH3TC1
RALY
RIMKLA
CCDC71L
ARRDC4
TRMT13
SFMBT1
SLAMF6
GOLT1B
DTX2
SNAI3
SUB1
PRR5-ARHGAP8
RFESD
ABCC5
PDP2
NID2
LBR
IRS2
IFI44L
DOK3
PPARGC1B
EDC4
SLC25A32
CALM1
DICER1
TMEM138
SMAP2
ACSL6
EEA1
SUOX
TMEM121B
ATP5MPL
FAM214B
SMARCC1
CYP19A1
DLST
ZNF451
PKN3
RBMS1
ITGB3
DCLRE1C
ZNF516
ELF4
LTN1
OSMR
E2F2
PTPRD
XYLT1
CADM2
GREB1L
SOWAHA
PRDM2
DPP3
TIMM17B
MYCN
BRWD3
CDC25A
KLK10
FGF11
BTBD9
YBX2
BIN3
ARHGAP8
CASP5
ITGB8
SURF4
IGF2BP2
NARS2
PURG
DNAJA2
HOXA1
SRD5A3
ERO1A
HOOK1
TSC1
ZNF697
GPCPD1
TMEM178B
PNKD
ADCY9
MC2R
GGA3
SLC35B1
DCLRE1B
ZBTB39
PLA2G3
POLL
SUPT4H1
CPD
ICOS
CD86
KLF8
TTLL6
ELP1
ERGIC1
PITPNM3
ZNF410
TRANK1
CRTAM
HOXA9
PLEKHG7
ZNF641
KLK6
TNFRSF1B
CPEB2
SWSAP1
MEIS3
ATP2A2
ZNF318
RNF170
SYT11
CLDN1
AFF2
WDR37
RALB
ZNF10
HIF3A
WNT9B
APBA1
CD200R1
AIFM1
PARM1
RAD9A
TGFBR3
SOX13
SLC25A4
DLGAP4
HDLBP
HOXC11
AQP6
EPHA4
INTS2
USP12
NRK
RTL3
CBFA2T3
PARP8
LIPH
TAF9B
NNT
DDHD1
AWAT2
CALHM4
ATP8B4
SEMA4C
MIEF1
TP53
DPF2
TMED5
STARD13
TMEM41A
ASAP1
SWT1
PLXND1
ATXN7L2
AKR1B10
RGS6
MAGT1
SEMA4F
ZDHHC9
PLPP5
COL1A1
PPP1R16B
GRPEL2
SLC6A1
CGNL1
PEG10
GPR63
TTC9C
INSR
RAB8B
CEP120
MTDH
COL14A1
MAP4K4
MMS22L
COL27A1
KLF9
LCE2A
CACNB4
SOCS4
SMC3
CUZD1
FKBP3
ERCC4
H2BC5
SLC22A23
COL4A6
FBXO32
ANKRD46
KCTD14
ZNF362
COL4A2
USP47
GALNT15
SEMA3F
RUNX1T1
RAB15
FRMD5
TIA1
GSG1L
CCDC93
LMX1A
AGO4
SMAD2
COL5A2
PCTP
SESTD1
GHR
SPRED3
VGLL3
GREB1
NXT2
FAM118A
COL24A1
GNS
NDST3
IGLON5
SNAP23
SLC30A6
ABCC8
PARP16
PLEKHH1
SPRYD7
BCL2L1
IMPG2
P2RX1
PCDH19
SALL3
EDEM3
ETNK2
XRN1
PXDN
GPR61
NEDD4L
LGR4
AMOT
DIP2A
TEAD3
BTBD3
CTDSPL2
ULK2
GPAT3
TSPAN18
SECISBP2L
MBTPS2
TOR1AIP2
FAM189A1
STRBP
PLA2G15
CTPS2
TMPRSS11F
KMT2E
MFSD8
SREK1
SPATA2
RRP1B
EOGT
ADRB1
MAP3K2
KHNYN
TSPYL5
KREMEN1
RAB3GAP2
PPP2R2A
KCNQ4
DCX
POTEG
CCDC141
C20orf194
CPEB4
DTX4
BACE2
AEN
KPNA1
HNRNPLL
ZCCHC3
MTUS1
TGDS
EFHD2
SBK1
RTL9
PIAS4
ABHD14B
MGME1
ITGB7
AGBL1
UGCG
NLK
SEMA4G
ARHGEF15
IFT80
FAM189B
CNOT2
RPS6KA3
NRTN
TXNDC8
CLDN16
RALGPS1
KLHL13
LRATD2
TMEM143
UFL1
BCAP29
CPEB3
PBX2
NPEPL1
IL12RB2
CCDC81
FNDC3B
IL6R
TRABD
ARID1B
GOLGA7
ABHD18
DCN
UPB1
ZNF577
CCND2
RRAGD
LRRC8B
TK1
UBE2T
GTF2A2
PRKAA2
ZNF587
ZBTB10
MYORG
ETNK1
PPP1R8
SLC35A2
CDKAL1
SMIM13
RFX5
ABHD17C
PHACTR2
PLEKHO1
POGLUT1
PRR13
VSNL1
SLK
ARHGAP20
MEIS2
TFEC
TREML1
SCN11A
SNAPC5
AMER3
DUSP1
ACP1
POC1A
TSPAN2
SLC10A2
ETV3
PAK1
HBEGF
ZNF343
PGM2L1
TRPM6
BTG2
SYT1
PDGFB
TSPEAR
PI4K2B
CAP1
ATP2B4
MMP11
HLF
STARD3NL
KCNC2
LSM11
DHX57
DUSP9
CARNMT1
TPP1
OPA3
TXLNA
PRDM1
HAND2
PTPRU
GOLGA6L4
TET3
SAP30L
CPED1
PAPOLA
DMP1
SH2B3
CDYL
ETFDH
C11orf86
LEPROTL1
STXBP5
ATXN7L3
SBNO1
TAF5
APPBP2
PKN2
EPB41L4A
MED6
SMCR8
SERPINB9
CACFD1
NIPAL4
WDR73
C3orf52
RAB40C
CHD7
GPX7
CTPS1
VAV3
HFE
KCNE3
KCMF1
PIK3IP1
C1orf112
GJB4
TOB2
ASAH2B
RORC
DDN
TTC26
ADIPOR2
SLC30A7
NDUFA4
POLQ
SPCS3
ZNF792
SLC38A9
VASH2
CHSY3
FOXN3
SNN
OLR1
DST
MOSMO
NKIRAS2
LOXL3
GAREM1
THRA
USP21
KDM3A
GPR156
PPARGC1A
SEC14L1
DNAJB9
ASPH
WNK3
IL6
AGO3
SCYL3
DUSP4
DAPK1
RNF44
UGT3A1
CEP164
WASL
BSDC1
COL15A1
DYRK1A
NEFM
TEPSIN
SLC9A9
ZNF202
ARMT1
MOB4
UBXN2B
FAXC
LBH
TFCP2L1
FAM135A
LIMK2
ZPLD1
SLC6A15
KIAA0895L
SREBF2
SYT7
CXCL8
USP6
PALM3
DZIP1
P4HA2
DUSP7
GABRA6
CNIH4
MYO1H
ANGPTL2
UNC5A
GALNT2
MYRIP
ZNF347
LRRFIP1
DLC1
TNFAIP8L1
ZNF24
GPATCH3
COL4A1
DKK3
RFWD3
RBM38
STAB2
RNF217
EPHA7
HIC1
CPSF4
ZSWIM4
PTAR1
MLLT10
CACNA1I
CCND1
RAB11FIP2
BMT2
ZNF57
ANKRD28
KLHL6
STARD9
INPP5A
MEX3A
GABPA
SLC16A9
TRIM67
PANX2
HECTD2
NAA20
PYGO2
LOXL4
LCORL
CRK
ITSN1
PPP3CA
SLC31A2
RB1
NUMBL
RBPJ
SLC8A2
WAPL
CERT1
YTHDF3
MGA
EPHA3
PAX3
ARHGAP12
ATG16L1
CASKIN1
TENM2
CYTH3
KCNJ3
RCCD1
RAVER2
COL4A5
MTPN
MBTD1
RPP21
LIPI
GLCCI1
TMSB4X
HACD3
ARCN1
ZMAT3
PLPPR4
EIF1AX
SFRP1
DDX5
CEBPZ
FOXP1
RIT2
SRSF9
NRP1
ARPC3
CDK14
TNKS2
IP6K2
TPPP
TAGLN2
GJA1
PAX7
TMEM178A
HELZ2
LPP
UST
PPIB
TRIM2
CLTC
MSANTD2
CAAP1
C2orf69
CD2AP
BSCL2
IFT52
CCL2
MMD
CAGE1
GPR137C
GCH1
ETS1
STC2
SERP1
GPD2
PFDN1
NDRG3
MT1H
KTN1
EBPL
NFAT5
TRAPPC3
SPRED1
CLCN3
TRIM31
IGF1
MT1G
HS3ST3B1
EHMT2
CREBL2
RASA1
CTTNBP2NL
HIVEP3
SEC62
PIRT
SRI
TMEM243
PLXNA4
ZNF250
EVA1C
HSPD1
KCNIP3
TEX35
ANXA2
TSPAN4
SAMSN1
IMPACT
CRYM
CNN3
FAIM
BDNF
WDR48
JOSD1
NXPE2
RAD54B
MT1F
TMCC1
MAL2
OSBPL7
JARID2
RORA
CCSAP
ZBTB4
LRCH1
MFSD14A
YWHAQ
ZNF148
FBP1
ABCB7
HHLA3
YWHAZ
ZNF771
ORC6
PDGFA
VAMP2
KANK4
SEC63
PTPRG
RSBN1
ZNF547
RABEPK
UHMK1
SEC23B
CDK6
TPM4
STUM
NEXMIF
AADACL4
MAP3K13
TCF7L2
GRM5
GPR85
FN1
TPM3
FRS2
HMGN1
AP1G1
ZNF280D
ADPGK
LRRC29
HSP90B1
ZNF281
FGF17
UBE2H
CCDC146
GPR6
PHAX
PGD
NETO2
PDCD10
ZNF597
IL3
CD164
NFATC3
DGKH
MIPOL1
FAM91A1
DGKE
WDR61
SLC39A10
TWF1
NFATC2
METTL21A
CYP4B1
MATR3
ABHD2
DHX15
BAG4
MMD2
G6PD
UNC50
TAF1B
TBC1D15
TTR
SLC35G1
S100A7A
SNAP25
RRBP1
SOWAHC
GPRC6A
BCLAF3
SCAF11
ARF3
TBC1D10A
MAP1A
HIGD1B
SMARCB1
CREM
TEX2
RABGAP1L
SULF1
KLK13
TIMP3
BBIP1
FUBP1
SETBP1
RSBN1L
BACH2
FBXL14
SLC15A2
PTPN1
LAMC2
CCDC170
SPATS2L
RAB43
NUP50
TNRC6B
ZFP36L1
NAP1L5
ADGRA3
RNF19A
ANP32B
MEOX2
RNF138
PARP11
SUSD1
EFNB2
PIP4P1
RGS7
THRB
PCARE
PDIK1L
RARB
CDC42SE1
CDK4
NBEA
BHLHE22
SLC25A30
PRSS21
LRRC8A
MEX3C
CASK
LASP1
PIGF
FYN
WWC1
HACE1
PASK
AKAP11
MR1
CAVIN2
MTX1
RNF145
OTUD1
CREB5
SLC28A3
MET
BCKDHB
RAP1B
CRIM1
UBE4A
ZNF800
TMEM35B
ZNF580
NANP
RTCB
LCE2C
DGKG
DGKZ
THAP12
USP33
ASRGL1
MPP5
SEMA6D
ATP6V1A
ZNF326
CYP4X1
TNPO2
SAMD8
SP2
KCTD10
ANKRD29
AJUBA
MMP8
DRD1
ARID2
SRGAP2
CITED2
GYPE
TKT
TSPOAP1
KCNMB2
MAN1C1
SLC29A3
RFLNB
G3BP1
GIPC2
LRATD1
C2CD5
AP3D1
THUMPD2
PI15
MCHR1
BPNT1
NET1
CHSY1
TM4SF1
PGM2
PHF11
TGIF2
CALM2
ARFIP1
C2orf91
SEPTIN6
LCE2D
OTUD5
GNPDA2
SLC35F1
PABPC4L
SPIDR
PPP1R3B
GABRA2
PABPC1L2B
TMIGD3
ACAP2
IKBKB
IPMK
NOTCH3
MED31
LCE2B
FBLN2
CAPRIN1
TBP
DDX55
MRTFA
WDR1
TIGD6
KDM5C
ZNF365
PLGRKT
ZNF264
TYW3
PFN2
DLG4
SLC25A25
OAT
FAM126A
ZNF827
STARD7
INMT
PTBP1
EPB41L1
HNRNPK
SH3GL3
ZEB2
GOLPH3
C4orf33
EEF1AKMT1
ELOF1
TSPAN9
PALB2
ANKDD1B
LYZ
SH3BGRL
CRTAC1
DDT
NECAB1
ELMO1
FOSB
NCOA1
PRKACB
C3orf80
PRR14L
FILIP1L
LIX1
KRAS
FAM72D
WEE1
CNOT1
ADAM12
ITPRIPL1
MECOM
TMEM68
FAM72B
PINX1
ZFP36L2
ARHGEF18
PUM2
GDAP1L1
ZNF609
EML4
VSIG1
PCDH17
MMRN1
C7orf61
PEMT
KLHL15
MINDY2
IGFBP5
KDM2B
CXCR4
ALG1
EML3
CXCL6
PDCD4
SHPRH
RNF167
STK39
REV1
SSUH2
GCLC
PICALM
BST2
DLG2
[truncated: 16,642 more rows]
